# Supplementary material for: Hematopoietic-specific heterozygous loss of Dnmt3a exacerbates colitis-associated colon cancer
Source: J Exp Med. 2023 Aug 24;220(11):e20230011. doi: 10.1084/jem.20230011 (PMC10450614; doi:10.1084/jem.20230011)
Supplement: Table S1 — shows normalized gene counts in colon tumors from Dnmt3a+/Δ-CH mice (n = 4) and Dnmt3a+/+-grafted controls (n = 3; RNA-seq). [file JEM_20230011_TableS1.xlsx]

## Sheet: SupplTableS1_normalized_counts
	gene_name	BMT18.20.KO	BMT18.8.2.KO	BMT8.53.2.KO	BMT8.50.2.KO	BMT18.1.WT	BMT18.13.WT	BMT8.49.WT
1	Gnai3	11710.7	9441.73	9986.74	8751	11180.8	11126.7	8599.38
2	Cdc45	614.695	938.878	745.688	906.383	318.125	567.205	817.301
3	H19	684.202	5252.07	877.488	548.871	109.815	516.258	662.5
4	Scml2	23.8928	61.7683	7.96108	25.2091	10.189	6.79287	3.93564
5	Apoh	1.08603	4.41202	3.53826	2.29174	14.7175	4.75501	11.8069
6	Narf	2211.17	1640.39	2542.24	1726.83	2751.04	2920.25	1290.89
7	Cav2	2241.57	1240.66	1348.08	1449.52	1838.56	1008.06	1078.37
8	Klf6	12716.4	7086.59	10206.1	12668.7	14449.2	13907	16890.5
9	Scmh1	1490.04	1872.46	2038.04	2305.49	1279.29	1633.69	1945.52
10	Cox5a	8664.38	7413.96	9946.05	12251.6	11477.4	11162.7	18383.4
11	Tbx2	70.5922	113.83	61.035	53.8559	72.4554	22.4165	55.099
12	Tbx4	15.2045	90.0052	58.3813	28.6467	30.5671	9.51002	15.7426
13	Ngfr	741.761	236.484	455.551	336.886	638.514	146.726	125.941
14	Wnt3	95.571	47.6498	53.9585	64.1687	21.5102	32.6058	171.856
15	Wnt9a	240.014	23.8249	61.035	73.3356	216.234	67.2494	82.6485
16	Fer	892.72	924.76	752.765	786.066	821.916	667.739	982.598
17	Xpo6	2177.5	2477.79	1722.25	1707.35	1963.09	2008.65	1877.3
18	Tfe3	1706.16	1522.15	1375.5	1389.94	1606.47	1400.69	1774.97
19	Axin2	3770.71	8774.63	7374.62	5684.66	2555.19	3367.9	2719.53
20	Brat1	523.469	645.92	625.387	656.583	480.017	582.828	488.02
21	Gna12	1589.95	2131.01	1685.98	1604.22	1399.3	1280.46	1162.33
22	Slc22a18	1488.95	1463.03	2109.69	2361.64	2057.06	2299.39	3706.06
23	Igsf5	1891.87	1539.8	2383.9	2343.3	2532.54	2792.55	3363.66
24	Pih1d2	68.4202	90.0052	75.188	105.42	80.3803	84.9109	90.5197
25	Dlat	3665.37	3902.87	3629.37	3617.51	3716.74	3888.24	4163.91
26	Sdhd	8589.45	7647.8	9493.15	11176.8	12478.2	13781.4	14489.7
27	Fgf23	0	0.882404	0	0	7.92481	0	0
28	Ccnd2	13184.5	7974.29	18184.9	16542.9	9552.8	19296.5	22248.2
29	Gpr107	3840.22	3442.26	3240.16	3023.95	3947.69	3897.07	3851.68
30	Nalcn	1.08603	0.882404	5.30739	1.14587	0	4.75501	1.31188
31	Btbd17	32.581	68.8275	52.1893	60.7311	20.3781	16.3029	82.6485
32	Slfn4	1386.87	2048.06	1130.47	1894.12	1767.23	2308.9	4174.4
33	Th	1.08603	7.05924	7.07652	10.3128	1.13212	3.39643	13.1188
34	Scnn1g	267.164	79.4164	425.476	111.149	409.826	644.643	145.619
35	Drp2	10.8603	28.2369	5.30739	10.3128	10.189	13.5857	13.1188
36	Tspan32	29.3229	476.498	39.8054	179.901	22.6423	27.1715	61.6584
37	Lhx2	19.5486	8.82404	14.153	3.43761	12.4533	9.51002	57.7227
38	Clec2g	22.8067	0.882404	2.65369	2.29174	10.189	5.4343	1.31188
39	Gmpr	815.612	2429.26	1072.09	1787.56	924.939	942.85	784.504
40	Mid2	1516.1	1235.37	1308.27	949.926	1749.12	1560.32	1006.21
41	Trim25	5574.61	4586.74	4088.46	2729.46	5455.67	5585.1	5974.3
42	Dgke	395.317	431.496	368.864	368.97	355.484	331.492	396.188
43	Scpep1	1932.06	1821.28	1061.48	878.882	1316.65	1304.91	1167.57
44	Mnt	1117.53	1033.3	1257.85	893.778	966.827	1064.44	951.113
45	Itgb2	671.169	1315.66	373.286	158.13	520.773	235.033	477.524
46	Hddc2	974.173	697.982	858.913	1557.24	1027.96	1015.53	1504.73
47	Tpd52l1	76.0224	172.951	66.3424	112.295	54.3416	36.6815	98.391
48	Pemt	142.27	101.477	127.377	155.838	110.947	164.387	200.718
49	Cdh1	45630.8	42946.6	44893.4	40976.3	41813.6	54878.9	49573.3
50	Cdh4	11.9464	7.94164	14.153	19.4798	5.66058	2.71715	2.62376
51	Ckmt1	36267	18584.3	36946.5	35701.9	55231.4	66137.4	63144.7
52	Bcl6b	19.5486	150.009	34.498	53.8559	5.66058	16.9822	44.6039
53	Clec10a	7.60224	58.2387	10.6148	9.16695	18.1139	5.4343	24.9257
54	Alox12	7354.62	6579.21	3533.84	4272.95	6316.08	2889.69	3540.77
55	Arvcf	478.941	559.444	576.736	614.186	336.239	277.149	304.356
56	Comt	4204.04	4744.69	4498.01	5429.13	3978.26	4008.47	4810.67
57	Rtca	1694.21	1628.04	1717.83	1992.67	1629.12	1659.5	2283.98
58	Dbt	917.699	1376.55	991.597	925.862	824.181	1181.28	739.901
59	Dazap2	14096.7	10258	14061.9	14530.8	17221.8	16285.9	15318.8
60	Mcts1	882.946	741.22	831.491	1227.23	841.162	807.672	1197.75
61	Rem1	8.68827	25.5897	8.84565	10.3128	4.52846	8.15144	1.31188
62	Rnf17	3.2581	0	1.76913	0	2.26423	4.07572	0
63	Trappc10	4252.91	3056.65	3348.08	2868.11	4176.38	5038.95	3648.34
64	Ccm2	1160.97	1747.16	1425.92	1599.63	1158.15	1425.82	1954.7
65	Tbrg4	2178.58	1958.06	1982.31	2092.36	2184.98	2790.51	2458.46
66	Tmprss2	20432.7	14517.3	23809	16044.5	28636.9	36115.6	27348.8
67	Mx1	209.605	225.896	62.8041	53.8559	235.48	124.31	397.5
68	Fap	4.34414	21.1777	9.73021	5.72935	5.66058	16.9822	7.87128
69	Gcg	156.389	250.603	245.024	32.0843	238.877	347.795	27.5495
70	Ndufa9	6812.69	5089.71	7092.44	7970.67	6944.4	8794.73	10231.4
71	Egfl6	258.476	22.0601	43.3437	48.1265	120.004	53.6637	30.1732
72	Lck	198.744	416.495	220.257	161.568	194.724	120.913	191.535
73	Cttnbp2	181.368	152.656	144.184	130.629	246.801	332.171	116.757
74	Galnt1	6673.68	7601.91	5992.93	5943.62	5483.97	5483.2	6199.95
75	Mkrn2	1006.75	850.638	1172.05	1128.68	917.014	1091.61	1433.89
76	Pparg	1185.95	837.402	1500.22	1443.8	1164.95	1954.99	2748.39
77	Raf1	5141.29	3724.63	4792.57	4207.63	5326.61	5608.87	5045.49
78	Septin1	191.142	313.254	188.412	181.047	165.289	109.365	169.233
79	Pdgfb	210.691	1038.59	309.598	529.392	127.929	210.579	288.614
80	Acvrl1	187.884	783.575	207.873	258.966	163.025	114.12	107.574
81	Grasp	260.648	181.775	205.219	308.239	336.239	143.33	393.564
82	Acvr1b	3605.63	2160.13	3698.37	1802.45	3961.27	3708.23	1912.72
83	Tom1l2	2718.34	1543.33	1937.2	1070.24	3140.49	2624.76	1276.46
84	Gpa33	23304.1	18741.4	28959.8	22829.2	28712.7	42182.4	43233
85	Zfp385a	668.997	568.268	211.411	177.61	327.182	119.555	115.445
86	Itga5	514.78	1921.88	505.087	389.596	483.414	472.104	251.881
87	Wdr77	2099.3	2506.91	2142.42	2442.99	1749.12	2024.95	1931.09
88	Adora3	6.51621	19.4129	3.53826	0	6.7927	1.35857	1.31188
89	Atp5pb	13836.1	12250.4	14659.9	19553.1	17652	18873.3	22917.2
90	Sox9	2081.93	4462.32	4184.88	6131.55	1694.78	2361.88	4557.47
91	Hnrnpd	7672.83	4897.34	5550.65	8998.51	5358.31	5658.46	10085.7
92	Dynlt1c	260.648	278.84	343.211	428.555	271.708	279.187	478.836
93	C1d	2586.93	1643.04	2846.53	3932.62	3240.12	3075.13	3821.51
94	Gm2a	1175.09	1951	1055.29	823.88	1231.74	1630.29	1171.51
95	Krit1	944.85	1118.01	858.028	1007.22	956.638	905.49	937.994
96	Clcn4	3248.33	3501.38	3540.03	4459.72	3512.96	4455.44	3912.03
97	Sema4f	11.9464	133.243	26.5369	10.3128	10.189	2.71715	7.87128
98	Hk2	8643.75	12373.1	7595.76	7111.27	7178.75	8667.7	13273.6
99	Myo18a	8005.16	6280.95	7755.87	6861.47	6396.46	8283.9	10251
100	Sez6	1.08603	1.76481	0.884565	0	2.26423	1.35857	1.31188
101	Haao	11.9464	6.17683	3.53826	3.43761	11.3212	4.75501	6.5594
102	Cd52	346.445	614.153	320.213	178.756	390.58	124.989	527.376
103	Abhd15	21.7207	67.9451	19.4604	10.3128	23.7744	8.15144	10.495
104	Hoxb6	165.077	4.41202	237.063	283.03	97.362	37.3608	156.114
105	Loxl3	19.5486	146.479	30.9598	26.355	12.4533	10.8686	11.8069
106	Btn1a1	22.8067	30.0017	5.30739	2.29174	33.9635	2.71715	1.31188
107	Kat2b	1735.48	1308.61	1524.99	1220.35	1883.84	1985.56	1288.27
108	Rab5b	3915.15	3892.29	3904.47	2365.07	4599.79	4141.61	2102.94
109	Dnmt3l	4.34414	21.1777	7.07652	10.3128	2.26423	2.03786	2.62376
110	Aire	6.51621	11.4713	4.42282	6.87522	1.13212	1.35857	5.24752
111	Icosl	357.305	360.903	394.516	294.488	478.885	553.619	690.049
112	Spg7	3617.58	3606.39	3798.32	3610.63	3319.36	4567.53	3757.23
113	Sult5a1	31.495	5.29443	0	0	1.13212	7.47216	0
114	Rpl13	40859.9	30188.8	34371.5	40503	43814	33170.3	54432.5
115	Chmp1a	10068.6	6190.07	9632.03	8839.24	13741.6	14152.3	10928
116	Rpa1	3807.64	5101.18	4464.4	5055.58	2937.84	3116.57	3925.15
117	Serpinf1	65.1621	85.5932	30.0752	69.898	56.6058	36.0022	76.0891
118	Tubgcp3	1395.55	1111.83	1141.09	1212.33	1264.57	1428.54	989.158
119	Polr3d	852.537	1298.9	886.334	935.029	730.215	919.755	920.94
120	Tcf7	863.397	1881.29	1466.61	1644.32	626.06	813.786	844.851
121	Ddx3x	19577.9	16631.6	15149.1	16627.7	17907.8	17868	17218.4
122	Il12rb1	17.3765	49.4146	11.4993	4.58348	15.8496	10.8686	14.4307
123	Slc5a5	19.5486	60.0035	5.30739	25.2091	4.52846	8.83073	27.5495
124	Kcnn3	8.68827	3.52962	5.30739	4.58348	4.52846	4.75501	2.62376
125	Usp32	1572.58	1426.85	1085.36	882.319	1749.12	1516.17	856.658
126	Car4	1115.36	2401.02	1761.17	191.36	6913.83	6109.51	150.866
127	Txnrd3	632.072	517.971	757.188	784.921	515.113	806.314	633.638
128	Fasl	5.43017	6.17683	4.42282	0	6.7927	1.35857	2.62376
129	Zfp512b	1044.77	498.558	749.227	599.29	992.866	854.543	476.213
130	Dnajc5	7640.25	5076.47	7251.66	5630.8	8306.34	9166.3	7259.95
131	Tpd52l2	3638.22	3185.48	3755.86	5050.99	4685.83	4529.49	5150.44
132	Fmr1	2774.82	2408.96	2282.18	2263.09	3130.3	3454.17	2327.28
133	Bcl11a	702.664	561.209	607.696	580.956	433.601	383.797	501.138
134	Pxmp4	1120.79	576.21	775.763	755.128	948.713	852.505	746.46
135	Dlg3	3612.15	2015.41	2805.84	2334.14	3746.17	3260.58	2777.25
136	Gnb1l	172.679	252.368	190.181	232.611	191.328	159.632	187.599
137	Dbh	0	5.29443	0	0	0	0.679287	0
138	Mmp11	99.9152	306.194	200.796	250.945	93.9656	63.853	93.1435
139	Smarcb1	2945.33	2984.29	3445.38	4427.64	2334.42	2577.21	4767.37
140	Vpreb3	4.34414	4.41202	9.73021	0	0	0	0
141	Hip1r	4445.14	2259.84	2914.64	2856.65	3955.61	3518.71	3193.12
142	Nsun5	518.038	499.441	475.896	678.355	399.637	460.557	678.242
143	Top1mt	567.996	486.205	457.32	551.163	371.334	438.819	476.213
144	Hoxa10	1674.66	1337.73	2319.33	2432.68	1958.56	2003.9	2524.06
145	Hoxa4	17.3765	10.5889	29.1906	34.3761	19.246	16.9822	28.8614
146	Gm38393	1.08603	17.6481	0.884565	1.14587	1.13212	3.39643	1.31188
147	Mmp14	8645.92	10549.1	8827.96	9153.2	7165.16	5367.73	7471.16
148	Slc7a7	1076.26	1420.67	1868.2	2127.88	948.713	1819.81	2580.47
149	Oxa1l	2238.32	1966.88	2269.79	2442.99	2280.08	2442.04	2379.75
150	Heatr6	730.901	761.515	703.229	700.126	679.27	697.628	713.663
151	Ccl3	23.8928	98.8293	25.6524	20.6256	10.189	29.8886	13.1188
152	Wfdc18	2433.8	10000.3	7830.17	13342.5	1989.13	5697.86	9234.33
153	Icam4	5.43017	2.64721	25.6524	22.9174	0	11.5479	7.87128
154	Ilf2	3318.92	4324.66	4439.63	4636.19	2828.03	3507.16	4414.48
155	Chtop	6287.05	6218.3	7091.56	6396.24	5512.27	5545.02	6527.92
156	Snapin	1195.72	701.512	1073.86	1140.14	1075.51	913.641	944.554
157	S100a4	3630.61	212.659	1169.39	1698.18	3989.58	967.305	2236.76
158	S100a3	2073.24	15.8833	362.672	271.571	2432.92	501.314	536.559
159	S100a6	57165.6	29363.8	85483.5	101601	74429.8	66981.8	118927
160	Scn4a	4.34414	0	0	3.43761	3.39635	6.11358	0
161	Icam2	18.4626	73.2396	31.8443	52.71	11.3212	9.51002	35.4208
162	Mapk7	576.684	583.269	558.16	474.39	512.849	571.96	579.851
163	Epn2	1525.88	1607.74	1144.63	902.945	1754.78	1051.54	928.811
164	B9d1	374.682	322.078	253.87	488.14	449.45	245.223	355.52
165	Sec24b	2077.58	1785.1	1707.21	1858.6	1669.87	1705.01	1928.46
166	N4bp3	1643.17	1767.46	1416.19	1832.25	1258.91	1622.14	2678.86
167	Rmnd5b	1600.81	1043.88	1344.54	1240.98	1664.21	1285.21	1533.59
168	Nhp2	6200.17	6523.62	6920.84	11957.1	5157.92	5582.38	10968.6
169	Vps9d1	511.522	311.489	484.742	489.286	567.19	557.695	540.495
170	Zfp276	604.921	523.266	549.315	630.228	733.611	713.931	732.029
171	Mfsd10	1437.91	1365.08	1347.19	1589.32	1152.49	1215.92	1386.66
172	Luzp1	3337.38	2883.7	2779.3	2159.96	3317.1	3964.32	2143.61
173	Slc13a2	495.232	668.863	583.813	275.009	1337.03	1317.82	184.975
174	Kctd10	6763.82	5792.1	8042.46	6305.72	6410.04	7917.09	7896.21
175	Poldip2	2467.47	2340.14	2429.9	2857.8	2436.31	2865.23	2638.19
176	Ift20	1917.94	2116.89	2442.28	3514.38	2209.89	2001.18	3258.71
177	Col6a1	503.92	1920.99	674.038	346.053	484.546	491.804	300.421
178	Pcbp3	175.938	45.0026	49.5356	77.9191	148.307	48.9087	45.9158
179	Lgals9	7193.89	8933.46	6716.5	6769.8	5718.32	6763.66	13221.1
180	Araf	2113.42	2004.82	2126.49	2093.5	2098.94	2617.97	2125.25
181	Cfp	146.615	615.036	176.028	222.299	196.988	97.138	177.104
182	Timp1	244.358	1028.88	351.172	688.667	212.838	114.799	245.322
183	Uxt	535.415	453.556	619.195	954.509	734.743	725.478	977.351
184	Cnnm3	696.148	841.814	857.143	670.334	629.457	646.681	506.386
185	Lman2l	518.038	799.458	514.817	476.682	534.359	529.844	490.643
186	Mcm3ap	1475.92	1356.26	1490.49	1427.75	1012.11	1311.7	1420.77
187	Pcnt	1336.91	831.225	1287.04	1023.26	808.331	1300.16	1000.96
188	Mxd1	19028.4	7448.38	14207.9	7537.53	26984	22377.1	20746.1
189	Gmcl1	1394.47	1595.39	1455.11	1430.04	1370.99	1272.98	1161.01
190	Snrnp27	1307.59	1461.26	1807.17	2998.74	1454.77	1418.35	2728.71
191	Oas1c	194.4	95.2997	131.8	143.234	174.346	182.049	225.643
192	Ocrl	680.944	833.872	563.468	511.058	587.568	512.182	406.683
193	Calm1	48493.6	38704.9	51894.8	67378.3	53756.3	55908	81033.5
194	Agpat3	2913.83	2583.68	2118.53	2255.07	2200.83	2152.66	2257.75
195	Slc26a3	1083.86	1694.22	3032.29	735.648	5435.29	6327.56	91.8316
196	Sema6b	300.832	647.685	269.792	419.388	255.858	292.093	318.787
197	Uhrf1	2312.17	3888.76	2859.8	3031.97	1368.73	1824.56	2664.43
198	Dpp9	1624.71	1956.29	1661.21	1662.66	1301.93	1573.23	1541.46
199	Ramp2	123.808	136.773	167.183	239.487	91.7014	55.7015	127.252
200	Lsr	12181	11607.1	13900.9	15374.1	13018.2	15775.1	22797.9
201	Gramd1a	430.07	1248.6	515.701	610.748	395.109	175.256	511.633
202	Hpn	174.852	663.568	211.411	183.339	127.929	183.407	152.178
203	Ckb	805.837	1340.37	1547.1	1450.67	1008.72	1137.13	1214.8
204	Sp1	3804.38	3300.19	3286.16	2368.51	3191.44	3685.13	2273.49
205	Itgb7	225.895	270.898	143.3	34.3761	230.952	67.9287	356.831
206	Myg1	1179.43	1156.83	1381.69	1787.56	1153.63	1360.61	1807.77
207	Rarg	4587.41	723.572	1626.71	1340.67	3490.31	1034.55	1231.86
208	Pfdn5	5569.18	4329.08	6577.62	7526.07	6727.03	5675.44	9257.94
209	Efnb2	2974.65	2048.06	2765.15	2176.01	3109.92	3377.41	3005.52
210	Rrp15	1251.11	1189.48	1126.94	1330.35	917.014	1289.29	1200.37
211	Rnd2	229.153	220.601	189.297	186.777	235.48	92.383	112.822
212	Srr	480.027	465.027	539.585	444.597	637.381	747.895	577.227
213	Sync	19.5486	28.2369	13.2685	9.16695	20.3781	22.4165	14.4307
214	Fndc5	79.2805	51.1795	1001.33	568.351	82.6445	592.338	499.826
215	Acp5	5297.68	3921.41	4094.65	3942.94	8238.41	8835.49	5816.88
216	Cnn1	2110.16	678.569	4574.97	1147.02	3544.66	2895.12	11.8069
217	Fbxo9	1448.77	1065.94	1325.96	1196.29	1609.87	1788.56	1511.29
218	Vps50	1606.24	1375.67	1814.24	1635.16	1745.72	2106.47	1520.47
219	Hars	3439.47	3543.74	3494.03	3870.75	2691.04	2645.82	4234.75
220	Zmat2	4553.74	4029.94	5322.43	5394.75	4218.27	3929.67	5256.7
221	Ube2c	2775.9	2827.22	2367.98	2862.38	1834.03	2476	4275.42
222	Smg5	2646.67	2784.87	2682.89	3010.2	2704.63	3073.09	3135.39
223	Cct3	10749.6	14096.4	12786.4	15610.2	8324.45	10225.3	15082.7
224	Glmp	3816.32	4682.04	4316.68	5084.22	4294.12	4733.95	5512.52
225	Mef2d	2584.76	1912.17	2487.4	1881.52	2599.34	2901.23	2863.83
226	Tmem79	3398.2	1109.18	1912.43	1605.36	3017.09	2367.32	2514.87
227	Snd1	8376.58	9888.22	5734.63	8369.43	5893.8	6237.21	8142.84
228	Col18a1	1217.44	6367.43	1448.03	1685.57	709.837	626.982	903.886
229	Slc19a1	546.275	546.208	540.469	616.478	503.792	701.024	482.772
230	Kpnb1	12793.5	13156.6	12869.5	13410.1	8395.77	11383.5	13503.2
231	Npepps	6928.9	5005	7052.64	9609.26	6134.94	6524.55	12697.7
232	Tbx21	1.08603	22.0601	7.96108	0	11.3212	4.07572	3.93564
233	Mrpl10	1826.71	2238.66	2125.61	2447.58	2021.96	2508.61	2324.65
234	Cyp51	10273.9	12323.7	10488.3	12471.6	9856.2	11996.9	15103.7
235	Tcf25	7241.68	5267.07	6272.45	5502.46	6879.87	7462.65	7721.73
236	Tubb6	3089.77	4130.54	2162.76	3795.12	2084.23	1603.12	4190.15
237	Def8	1355.37	1219.48	966.829	937.321	981.545	852.505	722.846
238	Meox1	74.9364	265.604	100.84	186.777	55.4737	74.7216	91.8316
239	Pax9	449.618	13.2361	122.955	104.274	373.598	78.7973	102.327
240	Irx2	211.777	13.2361	28.3061	40.1054	129.061	29.2093	44.6039
241	Col1a1	1151.2	10335.6	1049.09	1509.11	578.511	575.356	1858.93
242	Itga3	9021.69	7495.14	8725.35	9703.22	7713.11	8573.96	15055.1
243	Sgca	14.1184	0	15.0376	5.72935	12.4533	3.39643	0
244	Dlx3	183.54	162.362	472.358	341.469	121.136	41.4365	93.1435
245	Foxm1	1175.09	1216.84	867.758	984.302	618.135	908.207	987.846
246	Itfg2	851.451	732.396	1039.36	936.175	750.593	897.338	880.272
247	Nrip2	15.2045	25.5897	19.4604	13.7504	6.7927	12.9065	9.18316
248	Tulp3	746.106	1273.31	671.385	422.826	513.981	288.697	327.97
249	Gtf2h4	755.88	725.336	822.645	1016.39	729.083	904.81	1184.63
250	Tubb5	22150.8	30140.3	24333.5	33366.6	14174.1	17176.4	31477.3
251	Ell2	2274.16	1889.23	1505.53	1180.25	2726.14	1940.72	1440.44
252	Jup	36831.8	12021.9	21122.5	18798	29184.8	18725.9	23728
253	Fkbp10	435.5	560.327	229.102	233.757	324.917	111.403	191.535
254	Klhl10	2.17207	4.41202	2.65369	1.14587	6.7927	4.07572	2.62376
255	Mnx1	15.2045	59.1211	33.6135	16.0422	27.1708	44.1537	65.594
256	Nom1	2210.08	2015.41	1921.28	1839.12	1889.5	2240.29	1771.04
257	Ergic1	3592.6	4484.38	2931.45	3026.24	2775.95	3124.72	2770.69
258	Tnk1	1352.11	1453.32	1232.2	1300.56	1341.56	1496.47	1656.9
259	Acap1	67.3341	85.5932	61.035	21.7715	78.116	36.6815	45.9158
260	Tcea3	262.82	220.601	285.714	93.9613	442.657	692.193	152.178
261	Ifrd1	3990.09	2277.49	2792.57	2550.71	4212.6	4446.61	6694.53
262	Stk38l	2856.27	5385.31	3264.04	2707.69	2670.66	3124.72	2556.85
263	Brpf1	1371.66	1563.62	1392.31	1472.44	1411.75	1467.94	1437.82
264	Akr1b3	3204.89	3884.34	3023.44	3482.3	3322.76	3159.36	3944.82
265	Hoxc13	27.1509	0	0	5.72935	9.05693	0.679287	0
266	Hoxc8	34.7531	0	0	0	6.7927	8.15144	0
267	Hoxc6	6.51621	0	0	0	0	0	0
268	Gstt1	108.603	225.013	151.261	90.5237	218.498	288.697	118.069
269	Gstt3	1015.44	643.273	1005.75	669.188	1280.42	1766.15	1044.26
270	Ddt	893.806	1023.59	1004.87	1341.81	1050.6	1209.13	1712
271	Tat	445.274	734.16	773.994	607.311	594.361	665.701	585.099
272	Marveld3	3442.73	3367.26	3770.9	3543.03	4482.05	4774.03	4714.9
273	Ddx18	2419.68	3169.6	2465.28	3541.88	1742.33	2393.13	2611.95
274	Ubl3	3034.38	2689.57	3389.65	3577.4	4183.17	4573.64	3893.66
275	Gramd3	990.463	1707.45	860.682	584.393	971.356	1063.08	835.668
276	Eef1e1	1103.41	1668.63	1194.16	2084.34	1098.15	1429.9	1819.58
277	Akt1	10727.8	10904.8	10704.1	10428.6	10123.4	11805.3	10904.3
278	Cldn15	329.068	762.397	630.695	225.736	749.461	1058.33	354.208
279	Il16	64.076	135.89	88.4565	29.7926	87.1729	41.4365	78.7128
280	Tcirg1	1230.48	2097.48	1087.13	1338.38	1239.67	989.721	1757.92
281	Naglu	720.041	995.352	770.456	833.047	862.673	1124.9	886.831
282	Coasy	1709.42	1641.27	2016.81	2151.94	1620.06	1799.43	1687.08
283	Smo	2109.08	1525.68	1184.43	1103.47	1552.13	987.004	958.985
284	Tspan33	243.272	153.538	206.988	120.316	361.145	544.788	166.609
285	Crnkl1	2049.35	2148.65	2287.48	2753.52	1894.03	2091.52	2482.08
286	Rin2	7436.08	5660.62	5055.29	5662.89	6734.96	5638.76	5326.23
287	Chordc1	1730.05	3613.45	2157.45	1801.31	1477.41	1705.01	1011.46
288	Rtcb	9765.62	9653.5	10873.1	8729.23	10190.2	11320.3	9774.82
289	Pwp1	1452.03	1604.21	1188.86	1485.05	1283.82	1456.39	1391.91
290	Fbxo7	742.847	542.679	689.076	740.232	662.288	728.196	732.029
291	Capns1	19770.2	13466.4	18230	20270.4	19544.9	14557.1	24065.1
292	Lrp3	14.1184	188.835	26.5369	14.8963	13.5854	21.0579	7.87128
293	Dsg4	81.4526	248.838	19.4604	22.9174	29.435	40.7572	10.495
294	Evx2	270.423	0	439.629	428.555	270.576	429.989	368.638
295	Hoxd13	3969.46	3.52962	6777.54	7161.68	4621.3	6803.06	6907.05
296	Hoxd12	536.501	0	1975.23	1559.53	159.628	1064.44	503.762
297	Folr1	21.7207	6.17683	4.42282	1.14587	3.39635	3.39643	1.31188
298	Clpb	1517.19	1392.43	1518.8	2056.84	1231.74	1622.82	2013.74
299	Septin7	7089.63	6738.92	6554.63	6821.36	6648.92	6739.21	6029.4
300	Zdhhc4	813.44	529.443	867.758	889.195	876.258	972.06	944.554
301	Rac1	23338.9	16621.9	21591.3	21929.6	23471	22849.2	24929.7
302	Nup214	1352.11	1330.67	1175.59	1410.57	835.502	1026.4	1467.99
303	Aif1l	269.337	1398.61	744.804	606.165	182.271	148.764	173.168
304	Cpa3	2.17207	202.071	43.3437	3.43761	37.3598	2.03786	0
305	Ltbp1	703.75	1048.3	930.562	524.808	473.225	249.298	303.044
306	Ugp2	4618.9	3950.52	4717.38	4087.32	4993.76	6644.78	4927.42
307	Kcnh6	5.43017	1.76481	15.9222	2.29174	5.66058	13.5857	1.31188
308	Trmt1	1520.45	1630.68	1644.41	1990.38	1601.94	2084.05	1705.44
309	Nacc1	4932.77	4607.03	3938.08	4118.25	4307.7	4432.35	4895.94
310	Nfix	3576.31	3138.71	2938.52	1780.68	2102.34	1617.38	1708.07
311	Slc1a5	3390.6	3721.98	4881.03	5741.95	3280.87	3821.67	4148.17
312	Uba1	13862.1	14347	11595.8	11815.1	10525.3	11497.6	12882.7
313	Vwf	102.087	990.058	310.482	536.267	131.325	169.142	223.02
314	Siae	608.179	783.575	492.703	371.262	646.438	881.035	401.435
315	Vsig2	2.17207	22.9425	18.5759	14.8963	7.92481	16.9822	27.5495
316	Esam	98.8291	562.974	131.8	357.511	40.7562	66.5701	148.242
317	Spa17	68.4202	107.653	73.4189	158.13	72.4554	76.7594	102.327
318	Fam50a	1786.53	1846.87	2262.72	2415.49	1586.09	1622.82	2366.63
319	Emd	2306.74	2002.18	2191.07	2289.45	2307.25	2005.93	2632.94
320	Taco1	424.639	410.318	384.786	286.467	388.316	502.672	250.569
321	Grik3	8.68827	9.70645	5.30739	0	6.7927	8.15144	1.31188
322	Gria3	20.6347	18.5305	30.9598	5.72935	26.0387	26.4922	1.31188
323	Npas1	2.17207	3.52962	4.42282	1.14587	4.52846	5.4343	2.62376
324	Sipa1l2	1593.21	1748.93	1061.48	1145.87	1548.73	1018.25	877.648
325	Ap4e1	380.112	347.667	220.257	176.464	314.728	336.926	161.361
326	Blvra	1068.66	1065.06	1162.32	1483.9	1134.38	1181.96	1620.17
327	Pdzd4	300.832	74.122	159.222	112.295	302.275	94.4209	62.9703
328	Srpk3	5.43017	13.2361	22.9987	4.58348	3.39635	3.39643	0
329	Idh3g	4478.81	3724.63	4684.66	4932.97	4960.93	5894.17	4687.35
330	Pnck	19.5486	53.8267	38.9209	19.4798	39.6241	27.1715	5.24752
331	Ssr4	6424.98	4686.45	5962.85	8297.24	10897.8	8603.17	9958.48
332	Bcap31	7272.09	8102.24	8051.31	9731.87	6981.76	8182.01	10350.7
333	Fam98a	1683.35	2232.48	1826.63	1738.28	1255.52	1821.85	1727.75
334	Ltbp2	1410.76	208.247	558.16	1304	1212.5	326.058	722.846
335	Kmt2a	1153.37	1224.78	1095.09	1071.39	823.048	923.83	881.584
336	Ift46	1376.01	1170.07	1548.87	1529.74	1415.15	1408.84	1532.28
337	Tmem25	59.7319	60.8859	59.2659	68.7522	98.4941	78.118	47.2277
338	Cd3g	133.582	153.538	84.0337	18.3339	147.175	59.098	192.846
339	Trappc6a	1798.47	1714.51	2177.8	2731.75	3039.73	3084.64	2434.85
340	Supt6	4502.7	3487.26	3495.8	2942.59	3707.68	3592.75	3875.29
341	Spag5	1474.83	1440.97	1003.1	1452.96	652.099	1054.25	1357.8
342	Foxn1	285.627	58.2387	235.294	316.26	199.252	313.831	531.312
343	Unc119	1059.97	820.636	1452.46	1384.21	2481.6	2482.11	2991.09
344	Rab34	547.361	365.315	217.603	257.821	632.853	152.16	228.267
345	Sdf2	4731.85	3042.53	4914.64	5744.24	6516.46	5419.35	7333.41
346	Ccne1	603.835	1058.89	714.728	1155.04	381.523	543.43	844.851
347	Hsf2bp	98.8291	50.2971	153.03	194.798	116.608	194.955	309.604
348	Bbc3	367.08	345.903	426.36	293.343	477.753	341.681	406.683
349	Mybpc3	1.08603	0	0	0	4.52846	0	7.87128
350	Psmc3	10746.3	10436.2	11451.6	12118.7	9650.16	10227.3	14578.9
351	Acp2	1181.61	1499.21	1685.98	1643.18	1360.8	1569.15	1685.77
352	Rapsn	9.77431	40.5906	14.153	5.72935	11.3212	6.11358	6.5594
353	Slc39a13	274.767	662.686	376.825	321.989	230.952	213.296	287.302
354	Celf2	170.507	357.374	183.99	176.464	142.647	97.8173	170.544
355	Nr1h3	191.142	357.374	383.017	245.216	458.507	667.739	237.45
356	Ddb2	282.369	227.66	207.873	355.22	362.277	317.906	291.237
357	Spi1	259.562	472.086	200.796	113.441	240.009	86.2694	303.044
358	Sf3a1	3645.82	4184.36	3694.83	3945.23	2822.37	3307.45	4077.32
359	Stat6	5202.1	3346.08	3465.73	3358.54	4514.88	4100.18	3384.65
360	Clgn	10.8603	3.52962	2.65369	0	2.26423	0.679287	0
361	Napsa	107.517	90.0052	81.38	19.4798	113.212	44.1537	86.5841
362	Vrk3	1400.98	1451.56	1645.29	1549.22	1554.4	1950.91	1654.28
363	Smg9	1497.64	1009.47	1546.22	2121	1248.72	1421.07	2172.47
364	Paxip1	1283.69	1208.89	1135.78	1136.7	988.337	1306.95	1090.17
365	Rmnd5a	3126.69	3926.7	3736.4	3141.97	3843.53	4343.36	2379.75
366	Mov10	980.689	1001.53	1014.6	729.919	1044.94	1016.21	1792.03
367	Ppm1j	287.799	739.455	738.612	1000.34	435.865	475.501	1233.17
368	Rhoc	5141.29	7775.75	9702.79	8843.82	11117.4	11731.3	13686.8
369	Tead3	1376.01	712.1	864.22	700.126	1472.88	863.374	827.797
370	Ppard	3929.27	2458.38	3155.24	2184.03	4270.34	4570.92	3215.42
371	Def6	1257.63	174.716	305.175	333.448	789.085	217.372	288.614
372	Peg3	26.0648	42.3554	118.532	42.3972	27.1708	34.6436	26.2376
373	Metrn	140.098	202.953	122.955	197.09	127.929	122.951	220.396
374	Lmf1	486.543	825.048	575.852	634.812	525.302	785.256	612.648
375	Ciao3	888.376	689.158	864.22	1022.12	947.581	1070.56	1163.64
376	Angptl4	359.477	300.017	114.109	101.982	320.389	100.534	153.49
377	Dbf4	1557.37	1677.45	1379.92	1944.54	1061.93	1434.65	1933.71
378	Daxx	1428.14	1427.73	1177.36	920.133	1355.14	1461.15	1372.23
379	Cd320	578.856	1110.95	1232.2	1237.54	729.083	953.719	835.668
380	Ipo4	1633.4	2029.53	1567.45	1844.85	1163.82	1361.29	1597.87
381	Tm9sf1	4568.95	4497.62	3995.58	3023.95	4487.71	4720.36	3912.03
382	Rec8	220.465	1037.71	475.011	1093.16	152.836	181.37	594.282
383	Irf9	2150.35	2674.57	2140.65	1001.49	2343.48	2169.64	2322.03
384	Gmpr2	872.086	1186.83	1193.28	1478.17	782.292	991.759	1302.7
385	Mdp1	2076.5	1591.86	2902.26	2834.88	3280.87	3026.9	3490.91
386	Dhrs1	4074.8	2534.27	2893.41	2599.98	4272.61	2889.69	3719.18
387	Ncan	2.17207	4.41202	0.884565	0	2.26423	2.03786	3.93564
388	Tmem161a	863.397	967.998	1025.21	1110.35	910.221	1016.89	896.014
389	Armc6	455.048	557.68	495.356	556.893	425.676	491.804	581.163
390	Borcs8	942.678	825.931	1008.4	1347.54	1069.85	878.997	1345.99
391	Slc25a42	351.875	157.068	298.983	171.88	356.617	312.472	132.5
392	Snx9	3053.93	2569.56	2796.11	2358.2	3049.92	3312.2	2828.41
393	Ranbp3	2494.62	2579.27	2654.58	3073.22	2554.05	2596.91	3504.03
394	Ndufa11	2137.32	1725.1	2672.27	3289.79	2523.49	2498.42	4062.89
395	Bmp8b	73.8503	293.841	132.685	200.527	56.6058	60.4565	124.629
396	Nr2f6	2539.15	2336.61	2671.39	3082.39	4504.69	3032.34	4347.57
397	Use1	4585.24	2774.28	4725.35	5893.21	6980.63	6285.44	7297.99
398	Ocel1	506.092	460.615	548.43	532.829	624.928	650.757	821.237
399	Dyrk1b	500.662	395.317	633.348	476.682	513.981	456.481	425.049
400	Braf	975.259	685.628	605.042	519.079	759.65	668.418	485.396
401	Ndufb2	1513.93	1695.1	2087.57	2682.48	2215.55	1866.68	3585.37
402	Hltf	919.871	1316.55	1019.02	1127.54	817.388	1080.07	962.92
403	Prpf6	3301.54	4377.61	3780.63	3765.33	2593.68	2989.54	3534.21
404	Rgs19	501.748	593.858	449.359	579.81	441.525	418.441	583.787
405	Rgs20	20.6347	0.882404	0	9.16695	4.52846	4.07572	2.62376
406	Abhd3	28.2369	76.7692	22.9987	19.4798	39.6241	38.0401	13.1188
407	Snrpd1	3123.43	3775.81	3824.86	6767.5	2809.91	3210.99	6501.68
408	Tchp	285.627	276.193	283.061	310.531	204.913	221.448	289.926
409	Tiam1	3595.86	1333.31	1439.19	1019.82	2209.89	1232.23	833.044
410	Tsc2	1516.1	1343.02	1322.42	1352.13	1309.86	1430.58	1473.24
411	Rpl3l	28.2369	2.64721	1.76913	2.29174	22.6423	16.3029	2.62376
412	Slc9a3r2	218.293	480.028	254.755	275.009	232.084	224.844	141.683
413	Puf60	5073.95	5391.49	5717.83	6972.62	4538.65	4971.02	6752.25
414	Golga2	5246.63	3064.59	4121.19	3064.05	4543.18	4525.41	3856.93
415	Uck1	1261.97	1424.2	1382.58	1266.19	1433.26	1345.67	1483.74
416	Scin	2459.87	845.343	1303.85	426.263	3370.31	2596.23	316.163
417	Ikzf4	30.409	39.7082	24.7678	25.2091	13.5854	8.15144	17.0544
418	Mien1	2554.35	3149.3	3546.22	4034.61	3767.68	3925.6	4006.48
419	Axl	1068.66	1969.53	524.547	262.404	857.012	417.082	295.173
420	Tgfb1	1557.37	1345.67	763.38	905.237	1573.64	648.04	1298.76
421	Ccdc97	1638.83	1629.8	1721.36	1344.1	1480.81	1635.04	1456.19
422	Zfp40	104.259	124.419	103.494	122.608	92.8335	91.0245	61.6584
423	Akap8l	375.768	449.144	383.017	568.351	347.56	340.323	510.321
424	Shh	108.603	0	1091.55	365.532	371.334	131.782	157.426
425	Pdcd2l	588.631	532.09	576.736	923.571	780.028	750.612	864.529
426	Gtf2f1	4653.66	3953.17	4651.93	5627.36	3724.66	3794.5	7795.19
427	Clpp	1408.59	1583.03	1884.12	2528.93	1502.32	1645.91	2405.99
428	Alkbh7	463.737	406.788	550.199	671.479	730.215	648.719	610.024
429	Pspn	3.2581	1.76481	0	2.29174	3.39635	0.679287	0
430	Dennd1c	93.399	219.719	176.028	191.36	107.551	147.405	166.609
431	Med6	1205.5	1108.3	1348.08	1622.55	1229.48	1319.85	1628.04
432	Prkd1	243.272	682.099	319.328	285.321	224.159	281.225	268.935
433	Lcp2	103.173	412.965	100.84	50.4183	106.419	53.6637	89.2079
434	Cse1l	2714	3511.09	2511.28	3106.45	1988	2620.69	2710.34
435	Naa20	3207.06	2835.17	3202.13	4528.48	4354.12	3780.91	6638.11
436	Prkra	1013.27	1138.3	1325.96	1457.55	1241.93	1432.62	1397.15
437	Fkbp7	41.2693	95.2997	76.0726	87.0861	67.927	44.8329	49.8515
438	Plekha3	848.193	1621.86	1190.62	1320.04	1093.62	1287.25	1182
439	Ykt6	9637.47	6641.86	7641.76	6759.48	9646.76	9249.17	7593.16
440	Baz1b	4609.13	6648.03	5115.44	4594.94	3454.09	3575.09	4035.34
441	Pex6	1134.91	1596.27	1600.18	1815.06	1186.46	1452.99	1524.41
442	Mrpl2	2161.21	1924.52	2565.24	3296.67	2214.42	2677.07	3366.29
443	Mea1	2223.11	2457.5	3254.31	3563.65	2975.2	3094.15	3930.39
444	Gnmt	18.4626	30.0017	22.1141	17.188	16.9817	11.5479	11.8069
445	Grin2d	42.3553	30.0017	54.843	28.6467	45.2846	78.118	36.7327
446	Kdelr1	5027.25	4529.38	5564.8	5320.27	5171.51	5630.61	6135.66
447	Tmem143	355.133	381.199	481.203	354.074	410.958	560.412	275.495
448	Ggct	599.491	325.607	260.062	325.427	340.767	280.546	443.416
449	Jag2	2041.74	992.705	1027.86	1049.62	1475.15	615.434	690.049
450	Btbd6	684.202	504.735	828.837	814.713	809.463	989.721	902.574
451	Nudt14	1168.57	1399.49	1582.49	2431.53	1440.05	1573.91	2248.56
452	Epdr1	18.4626	54.7091	28.3061	8.02109	30.5671	21.0579	10.495
453	Flii	8193.04	5008.53	7030.52	6838.55	7494.61	8232.96	9417.99
454	Top3a	689.632	494.146	556.391	541.996	554.737	487.728	687.425
455	Atg4d	3019.18	2386.02	2870.41	2520.91	3971.46	3719.1	2066.21
456	Qtrt1	1145.77	1234.48	1366.65	1827.66	1085.7	1194.87	751.707
457	Plin4	115.12	25.5897	103.494	17.188	81.5124	66.5701	1.31188
458	Hdgfl2	1266.32	1949.23	1758.52	2288.3	969.091	1155.47	1878.61
459	Chaf1a	1321.7	1538.03	1324.19	1440.36	727.951	1031.16	1330.25
460	Adprh	1856.03	1928.94	2064.57	2396.01	2076.3	2077.94	2390.25
461	Tmem39a	848.193	1113.59	661.655	532.829	817.388	803.596	537.871
462	Timmdc1	1213.1	1605.09	1454.22	1698.18	1383.45	1344.99	1781.53
463	Pla1a	115.12	662.686	92.8793	75.6274	56.6058	44.1537	119.381
464	Mcm2	2463.13	4145.54	2979.21	3222.18	1496.66	2084.73	2646.06
465	Tpra1	952.452	1679.22	1622.29	2051.11	993.998	1184.68	1279.08
466	Nab1	6668.25	2426.61	3788.59	4109.09	6241.36	5248.85	5971.68
467	Adgre5	3297.2	1920.11	2120.3	2464.76	2798.59	2279.01	2630.32
468	Il17ra	901.409	756.221	638.656	595.852	873.994	846.392	973.415
469	Lamb1	1174	3507.56	984.521	1022.12	673.609	420.479	721.534
470	Kcnn1	18.4626	50.2971	29.1906	17.188	21.5102	21.0579	18.3663
471	Arrdc2	284.541	202.953	301.637	409.075	466.432	472.104	448.663
472	Cd36	144.443	162.362	70.7652	24.0633	70.1912	28.5301	6.5594
473	Map2k7	1637.74	1772.75	1810.7	1454.11	1520.43	1607.87	1386.66
474	Timm44	2859.53	2830.75	3161.44	3521.26	2984.26	3666.79	4142.92
475	Ap2a2	3982.49	3519.91	3348.08	2951.76	3696.36	3270.09	3669.33
476	Pnkp	1323.88	1152.42	1237.51	1249	1346.09	1361.97	1569.01
477	Med25	1710.5	1605.09	1615.22	1338.38	1711.76	1875.51	1465.37
478	Bcam	7547.94	2848.4	3322.43	5002.87	6569.67	2175.08	3309.87
479	Clptm1	6515.12	6344.49	6169.84	6338.95	7207.05	8262.17	7774.2
480	Relb	2073.24	1962.47	2404.25	2092.36	2812.18	2916.18	3249.53
481	Tomm40	3950.99	4110.24	3872.63	5408.5	3284.27	3888.92	6108.12
482	Apoe	13783.9	28438.1	7802.75	5284.75	8086.71	3943.26	6960.84
483	Apoc2	57.5598	79.4164	53.0739	174.172	180.006	127.027	127.252
484	Hbp1	4558.09	4097.89	5027.87	3547.61	5829.27	4841.28	2290.54
485	Prkar2b	556.05	204.718	180.451	200.527	630.589	220.768	167.921
486	Cdkn1b	2653.18	1712.75	2392.75	2079.75	3550.32	3256.5	1956.01
487	Klf4	14336.7	3975.23	10299	8001.61	22337.8	19452.1	12331.7
488	Ap1m1	1140.34	912.406	1118.09	918.987	998.527	855.222	896.014
489	Rab8a	5892.82	4680.27	5464.84	5195.37	7061.01	6571.42	6572.52
490	Hmgn2	8240.83	10722.1	9246.36	13245.1	6734.96	9209.77	12285.8
491	Fam32a	6780.11	5287.37	6589.12	6634.58	8247.47	7806.37	3971.06
492	Elf3	26373.3	21446.8	25346.3	25208	28254.2	32051.5	35256.8
493	Stard3nl	1330.39	1673.92	1690.4	1460.98	1714.02	1736.94	1845.82
494	Stk11	3719.67	4056.41	3904.47	4887.13	3714.47	3615.17	4834.28
495	Efna2	30.409	36.1786	16.8067	19.4798	23.7744	12.2272	15.7426
496	Atp5d	9342.07	8158.71	9977.01	13021.7	11418.5	11374.7	19448.6
497	Ppp5c	4465.77	3879.05	4669.62	5062.45	4873.76	6119.7	6451.83
498	Cdk12	1183.78	1176.25	991.597	677.209	1039.28	1090.26	655.94
499	Lipe	262.82	335.314	245.909	176.464	255.858	171.86	158.738
500	Pafah1b2	3940.13	4432.32	3341	3759.6	3469.94	3209.63	3029.13
501	Tbc1d8	494.146	409.436	367.979	289.905	375.863	339.643	244.01
502	Cnot11	1104.5	1326.25	1308.27	1514.84	1170.61	1217.96	1418.14
503	Slc2a3	120.55	157.95	44.2282	26.355	73.5876	74.7216	64.2821
504	Foxj2	1169.66	688.275	1065.9	744.815	995.13	924.51	892.079
505	Sri	11243.7	8116.36	14203.5	15316.8	15330	18547.9	19457.8
506	Dgcr2	5304.19	4934.41	5030.52	4954.74	4453.75	5900.29	4577.15
507	NA	210.691	360.903	172.49	75.6274	183.403	168.463	82.6485
508	Irf3	1642.08	1929.82	2122.07	2580.5	1735.53	2038.54	3241.66
509	Bcl2l12	412.693	473.851	549.315	679.501	418.883	440.178	499.826
510	Zfp959	268.25	263.839	275.1	305.947	327.182	279.866	245.322
511	Mpnd	2141.66	2785.75	2733.31	3610.63	2824.63	2783.72	3336.11
512	Sh3gl1	2611.91	2314.55	2299.87	2257.36	2340.08	2096.96	2369.26
513	Ebi3	28.2369	42.3554	27.4215	6.87522	46.4168	13.5857	32.797
514	Yju2	559.308	497.676	536.931	576.372	501.527	509.465	619.208
515	Ranbp2	5496.42	5290.01	4433.44	3865.02	4656.39	5273.3	3514.53
516	Edar	169.421	2.64721	50.4202	56.1476	87.1729	30.5679	17.0544
517	Grk5	326.896	539.149	352.941	334.594	242.273	309.755	253.193
518	Dvl3	743.934	628.272	583.813	317.406	621.532	579.432	285.99
519	Abcf3	2240.49	1952.76	2340.56	2074.02	2250.65	2358.48	2227.57
520	Eif2b5	4183.4	3664.63	3778.86	4251.18	3784.66	3854.95	4337.08
521	Cyth2	3162.53	3047.82	3701.02	3961.27	3089.55	2935.88	4533.86
522	Sult2b1	1423.79	357.374	681.115	1001.49	1436.66	944.209	2083.27
523	Car11	18.4626	17.6481	11.4993	6.87522	7.92481	8.15144	3.93564
524	Dlgap1	35.8391	58.2387	37.1517	83.6485	31.6993	32.6058	59.0346
525	Plag1	8.68827	7.94164	4.42282	5.72935	2.26423	10.1893	0
526	Hck	191.142	298.253	161.875	95.1072	142.647	80.8351	136.436
527	Mrpl4	1470.49	1409.2	1492.26	1880.37	1554.4	1629.61	1126.91
528	Keap1	4030.27	2954.29	3487.84	3345.94	3656.74	3637.58	2430.91
529	Ap1m2	5766.84	5488.56	6711.19	7532.95	7332.72	8395.31	4474.82
530	Glg1	8011.68	7572.79	7308.28	7989	6046.63	6777.93	7542
531	Btbd2	1279.35	1660.69	1557.72	1553.8	1240.8	1534.51	1122.97
532	Csnk1g2	5513.8	4969.7	5553.3	5641.11	6071.54	6027.99	6467.57
533	Abhd17a	2014.59	2156.6	1971.7	2874.99	3224.27	2517.44	3418.76
534	Mob3a	1129.48	997.117	927.909	837.631	1098.15	1164.98	1311.88
535	Cacnb3	922.043	1385.37	1596.64	1823.08	1252.12	1501.22	1620.17
536	Ccdc65	26.0648	8.82404	5.30739	4.58348	14.7175	11.5479	11.8069
537	Fkbp11	163.991	413.848	190.181	242.924	84.9087	138.575	249.257
538	Ddx23	3911.9	3825.22	3844.32	3667.93	3337.48	4195.28	3950.07
539	Pld3	1937.49	3103.42	2231.76	2093.5	1719.68	1647.95	1933.71
540	Grik5	33.6671	173.834	65.4578	116.879	47.5489	32.6058	78.7128
541	Cd79a	47.7855	54.7091	104.379	0	29.435	2.71715	5.24752
542	Rabac1	4316.99	3235.78	4501.55	5543.72	5279.06	3470.48	5069.11
543	Etv3	3015.92	2337.49	2721.81	1694.74	3354.46	3837.97	2399.43
544	Prkcsh	4393.01	6945.41	4815.57	5656.01	3857.12	5149.67	4986.46
545	Elavl3	0	4.41202	8.84565	4.58348	6.7927	2.03786	13.1188
546	Rab3b	49.9576	29.1193	61.9195	55.0017	69.0591	84.9109	61.6584
547	St8sia6	59.7319	121.772	38.9209	50.4183	16.9817	18.3407	17.0544
548	Fcgrt	1141.42	962.703	1558.6	1323.48	2561.98	2627.48	2594.9
549	Nosip	2096.05	1544.21	2367.1	2646.96	2057.06	2147.91	2720.84
550	Pih1d1	1305.41	1290.96	1636.45	2159.96	1338.16	1597	2289.23
551	Rps11	38363.1	29217.3	38190.2	54955.9	45842.8	43965.5	59539.7
552	Supt5	4567.86	4534.68	4003.54	3682.82	3836.74	4162.67	4081.26
553	Dll3	5.43017	0	0.884565	2.29174	10.189	5.4343	41.9802
554	Paf1	2130.8	2643.68	2733.31	3334.48	1606.47	1796.03	3366.29
555	Timm50	1977.67	2220.13	2053.08	2824.57	1798.93	2243.01	3206.24
556	Med29	525.641	590.329	543.123	970.551	580.776	557.015	961.608
557	Bicd1	162.905	312.371	256.524	308.239	120.004	219.41	145.619
558	Ncstn	9173.73	7427.2	8383.02	6342.39	8743.33	10033.7	8078.56
559	Pex19	2974.65	2802.52	2813.8	2429.24	3279.74	3284.35	2438.79
560	Phyhip	702.664	1.76481	159.222	167.297	399.637	82.873	68.2178
561	Inmt	17.3765	1.76481	7.07652	3.43761	58.87	24.4543	0
562	Cyp4f18	143.357	246.191	119.416	66.4604	152.836	65.2115	118.069
563	Impdh1	1091.46	1448.03	1034.06	1222.64	772.103	867.449	1011.46
564	Dusp3	567.996	721.807	806.723	587.831	649.835	962.55	526.064
565	Prodh	652.707	1060.65	1208.32	975.135	537.755	610	671.683
566	Ess2	884.032	753.573	841.221	837.631	751.725	787.973	808.118
567	Slc25a1	4450.57	5037.65	4679.35	5843.93	4519.41	5834.4	6711.58
568	Dgcr6	1369.49	995.352	1458.65	1962.87	1715.16	1410.88	2126.56
569	Ddr1	9663.53	11685.7	10398.1	10996.9	9248.26	9469.94	10156.6
570	Ier3	2110.16	4879.7	2193.72	3031.97	1776.29	1481.52	2295.79
571	Fosb	226.981	208.247	36.2672	1286.81	173.214	179.332	409.307
572	Klc4	4038.96	2826.34	5265.82	4633.9	6640.99	7732.32	7426.55
573	Ercc1	734.159	517.089	690.845	899.507	578.511	599.131	894.702
574	Cyp17a1	29.3229	0	1.76913	0	0	4.75501	0
575	As3mt	823.214	901.817	1356.92	1130.97	1093.62	1705.01	1380.1
576	Homer3	634.244	710.336	588.236	427.409	526.434	226.203	360.767
577	Crtc1	498.49	401.494	537.815	464.077	384.92	503.352	388.317
578	Rnf215	585.373	493.264	611.234	725.335	550.208	646.681	666.435
579	Sec14l2	343.187	195.011	115.878	200.527	148.307	160.991	215.148
580	Aven	894.892	857.697	1166.74	1485.05	841.162	1202.34	1416.83
581	Cp	556.05	4524.09	526.316	580.956	221.895	211.938	345.025
582	Crot	4479.89	3069	2193.72	2483.1	5555.29	2558.87	1824.83
583	Rps6ka1	6302.26	8367.84	8034.5	7739.2	6733.83	10216.5	9739.4
584	Calb2	2.17207	31.7666	7.07652	1.14587	4.52846	6.11358	0
585	Snrnp200	3617.58	3962.88	3682.44	5095.68	2542.73	2835.34	5008.76
586	Ciao1	1835.4	2431.91	2401.59	2625.19	2268.76	2329.27	2447.97
587	Has1	0	2.64721	3.53826	0	2.26423	2.03786	0
588	Taf6l	666.825	920.348	871.296	872.007	680.402	730.233	880.272
589	Insig2	2227.46	1615.68	1605.49	1353.27	2688.78	2099	1603.12
590	Kpna6	2597.79	3088.42	2265.37	2335.28	2250.65	2379.54	2293.17
591	Man1a	1959.21	1552.15	1700.13	1207.75	2528.02	2336.07	948.49
592	Itpkc	3239.64	1505.38	1517.91	1331.5	3117.85	2685.22	2407.3
593	Coq8b	1175.09	1094.18	1072.98	889.195	1217.02	1256	1052.13
594	Brd8	2048.26	1954.53	2030.08	2206.94	1565.72	1838.83	2215.77
595	Kif20a	2225.28	2151.3	1667.4	1634.01	1172.87	1099.77	1621.48
596	Farsa	2002.65	2442.5	2071.65	2478.52	1678.93	1804.87	2400.74
597	Gcdh	930.731	1385.37	1156.13	1452.96	965.695	1387.1	1200.37
598	Mast2	2899.71	4086.41	3225.12	2895.61	2449.9	3676.3	3446.31
599	Dnase2a	1020.87	995.352	809.377	1196.29	1000.79	641.926	868.465
600	Rad23a	2135.14	2075.42	1995.58	2213.82	1890.63	2403.32	2138.37
601	Calr	49881.6	59471.4	49699.3	53694.3	41539.6	44095.2	76157.3
602	Syce2	287.799	517.971	358.249	607.311	210.574	291.414	544.43
603	Nfat5	1523.71	1261.84	1116.32	1049.62	1323.44	1036.59	872.4
604	Nob1	1709.42	1537.15	1504.64	1832.25	1733.27	1589.53	1827.45
605	Nqo1	1097.98	274.428	1123.4	818.151	1069.85	599.81	2273.49
606	Ppfia3	944.85	255.015	456.436	355.22	1147.97	616.793	701.856
607	Gys1	1257.63	1200.07	927.909	789.504	851.351	1083.46	1167.57
608	Ruvbl2	2377.33	3285.19	2738.61	3046.87	1836.29	2446.11	3232.47
609	Lin7b	16.2905	4.41202	11.4993	17.188	15.8496	4.75501	5.24752
610	Bax	2668.39	3974.35	3985.85	4825.26	2729.53	3126.76	5815.57
611	Il7r	92.3129	224.131	38.9209	4.58348	67.927	39.3986	66.9059
612	Tfam	1662.72	1849.52	1731.09	1983.5	1660.81	2041.94	1793.34
613	Zfp81	256.304	414.73	330.827	249.8	247.933	300.924	146.931
614	Efnb3	8.68827	14.1185	13.2685	13.7504	9.05693	12.9065	14.4307
615	Mmd	279.111	1130.36	260.062	288.759	209.442	154.877	153.49
616	Hlf	60.8179	8.82404	61.035	27.5009	27.1708	26.4922	11.8069
617	Fam162a	3752.25	1786.87	2644.85	3894.81	3105.39	2738.21	4112.75
618	Rpl8	53426.4	41578	49276.5	64399	59489.3	58556.6	74484.6
619	Ssbp2	737.417	93.5349	200.796	239.487	662.288	194.276	150.866
620	Fancl	421.381	319.43	568.775	551.163	409.826	527.127	541.807
621	Brinp2	30.409	0.882404	34.498	2.29174	35.0956	25.1336	1.31188
622	Gstm5	1292.38	5329.72	2517.47	3272.6	1484.2	1676.48	2053.09
623	Gstm7	254.132	3023.12	1022.56	527.1	244.537	372.249	140.371
624	Gstm3	132.496	324.725	287.484	81.3567	243.405	420.479	293.861
625	Stat3	7635.91	8683.74	6516.59	5088.81	6657.98	6813.93	5616.16
626	Stat5a	421.381	792.399	330.827	249.8	341.899	298.207	249.257
627	Cavin1	11573.9	2749.57	6229.11	7188.04	9029.76	3541.8	5987.42
628	Map3k11	3066.96	2691.33	2747.46	2210.38	3085.02	3250.39	3211.48
629	Akt2	4000.95	5032.35	3880.59	4004.81	3520.88	2954.22	3281.01
630	Dnaja3	2493.53	2888.11	2850.07	2616.02	2247.25	2941.31	2487.33
631	Hmox2	1778.92	2079.83	2001.77	2399.45	1659.68	2048.73	2320.72
632	Cdip1	956.796	1032.41	894.295	988.885	1031.36	1037.95	1111.16
633	Map3k20	1870.15	1428.61	1004.87	1247.85	1313.25	1050.86	968.168
634	Cwc15	3286.34	2888.99	3480.76	4239.72	3282	3424.29	2647.37
635	Col5a3	181.368	1031.53	135.338	123.754	61.1343	90.3452	132.5
636	Dnmt1	3532.87	4397.9	3068.56	3554.49	1846.48	2493.66	1624.11
637	Ppan	958.968	1199.19	980.098	1471.3	748.329	929.265	827.797
638	Angptl2	437.672	1448.03	1112.78	1709.64	207.177	745.857	1000.96
639	Cacna1e	10.8603	9.70645	18.5759	6.87522	70.1912	86.2694	2.62376
640	Cacna1b	87.9688	60.0035	106.148	66.4604	105.287	226.882	18.3663
641	Trmt10a	318.208	505.618	332.596	459.494	240.009	327.416	335.841
642	Etv1	199.83	30.0017	45.1128	58.4393	114.344	50.9465	14.4307
643	Kifc2	68.4202	94.4173	54.843	69.898	69.0591	63.1737	44.6039
644	Psap	30406.8	36387.7	27490.5	21612.2	29890.1	30607.3	31305.4
645	Ikbkg	1890.79	1701.28	1881.47	1576.72	1791.01	2011.37	1410.27
646	Pax2	1.08603	3.52962	14.153	2.29174	0	4.75501	0
647	Wars2	291.057	292.958	281.292	226.882	228.687	383.118	220.396
648	Atn1	2247.01	1970.41	2080.5	1667.24	1715.16	1835.43	1768.41
649	Phb2	7450.2	7526.91	8302.53	11041.6	7022.52	8010.83	12069.3
650	Ptpn6	1198.98	1728.63	1810.7	1425.46	1239.67	1227.47	1856.31
651	Eno2	19.5486	68.8275	7.07652	5.72935	24.9066	7.47216	5.24752
652	Emg1	3585	4062.59	3961.97	5224.02	3728.06	3993.53	5641.09
653	Lpcat3	3208.15	5017.35	3968.16	4487.22	3005.77	3926.96	4338.39
654	Atp6v1f	3961.85	4581.44	5547.11	7322.11	5624.35	4677.57	7050.05
655	Il12b	6.51621	13.2361	11.4993	0	2.26423	4.07572	5.24752
656	Clcn5	825.386	1193.89	997.789	646.27	737.008	1019.61	795
657	Clcn3	5170.61	8843.46	5373.73	4143.46	4555.64	4891.55	3063.24
658	Hif3a	89.0548	23.8249	110.571	38.9596	80.3803	203.107	45.9158
659	Pde1c	10.8603	16.7657	20.345	14.8963	16.9817	15.6236	7.87128
660	Utp20	1597.56	1685.39	1708.09	1615.68	1277.03	1914.91	1452.25
661	Spic	2.17207	6.17683	0	2.29174	1.13212	0	1.31188
662	9330159F19Rik	3.2581	1.76481	1.76913	0	3.39635	2.03786	0
663	Cul3	4134.53	3549.91	3447.15	4199.61	3859.38	4103.57	4001.24
664	Sst	20.6347	39.7082	45.9974	12.6046	54.3416	64.5323	5.24752
665	Il11	62.99	1365.96	3.53826	3.43761	32.8314	36.0022	18.3663
666	Large1	672.255	808.282	556.391	346.053	544.548	372.249	423.737
667	Ddx56	1658.37	1538.03	1653.25	2007.56	1354.01	1570.51	1973.07
668	Tmed4	2850.84	4015.82	3488.72	2967.8	3030.68	3410.7	3156.38
669	Col26a1	0	0	10.6148	4.58348	2.26423	0	0
670	Bid	734.159	975.057	761.61	575.226	830.973	903.452	577.227
671	Ralb	3969.46	3924.93	4795.23	4252.32	4814.89	5144.92	4931.36
672	Ppp1cc	8309.25	8062.53	7598.41	8121.92	10741.5	10558.2	7758.46
673	Dnajb11	6669.34	9098.47	7599.3	7810.25	6233.43	6811.89	9373.39
674	Tbccd1	502.834	820.636	671.385	625.645	474.357	697.628	514.257
675	Clec11a	1554.12	40.5906	189.297	359.803	1672.14	341.681	266.312
676	Zfp324	332.327	360.021	309.598	242.924	297.747	298.886	244.01
677	Gab2	813.44	769.457	675.808	464.077	604.55	787.294	615.272
678	Coro1c	12442.7	7826.93	11360.5	10287.6	10786.8	11817.6	15568.1
679	Tax1bp1	18646.1	13158.4	20059.3	16685	21187.6	26389.6	19377.8
680	Psg17	8.68827	12.3537	22.1141	29.7926	3.39635	24.4543	1.31188
681	Ctse	2704.23	2472.5	3485.19	3067.49	4178.64	7184.14	2025.54
682	Ndrg2	5872.19	2592.5	4651.04	3931.48	8220.3	10139	6682.72
683	Mettl17	386.628	540.031	565.237	610.748	392.844	508.786	680.866
684	Arhgef40	767.826	1560.09	1381.69	1372.75	409.826	713.251	1408.96
685	Pnpla6	1389.04	1599.8	1896.51	1907.87	1178.53	1425.82	1655.59
686	Mcoln1	791.719	904.465	835.914	837.631	870.597	924.51	784.504
687	Arhgef18	2245.92	1277.72	1655.02	1219.21	2129.51	1522.28	1384.03
688	Pkn2	3497.03	3340.78	2798.76	2588.52	3811.84	4263.2	2909.75
689	Cd33	68.4202	111.183	39.8054	13.7504	57.7379	51.6258	34.1089
690	Etfb	5472.53	5485.03	7162.32	8783.09	6986.29	7467.4	10392.7
691	Nkg7	77.1084	38.8258	55.7276	1.14587	54.3416	41.4365	80.0247
692	Stxbp2	4930.6	4112.89	4891.64	5371.84	5100.18	5271.27	7320.29
693	Sgce	31.495	118.242	82.2645	30.9385	57.7379	42.7951	18.3663
694	Chn2	861.225	1445.38	734.189	831.901	808.331	417.082	553.614
695	Wwox	424.639	466.792	431.668	351.782	405.298	424.554	296.485
696	Slbp	2031.97	2431.02	2344.98	3094.99	1981.2	2130.92	2761.51
697	Aqp1	705.922	1567.15	911.102	858.256	706.441	1395.93	743.836
698	Arid3b	112.948	155.303	131.8	81.3567	126.797	177.294	112.822
699	Cnn2	2282.84	1715.39	1346.31	1198.58	1852.14	924.51	2205.27
700	Polr2e	2651.01	2828.99	3027.87	4165.24	2675.19	3008.56	3658.83
701	Abca13	53.2157	34.4138	15.9222	1.14587	76.9839	76.7594	24.9257
702	Myo9b	2186.19	1808.93	1603.72	1549.22	1706.1	1545.38	1701.51
703	Hdac9	5.43017	165.892	24.7678	14.8963	7.92481	11.5479	13.1188
704	Ly9	27.1509	47.6498	29.1906	3.43761	22.6423	5.4343	13.1188
705	Cd244a	233.497	555.915	529.854	483.557	108.683	127.706	145.619
706	Adgre1	144.443	457.968	90.2256	57.2935	117.74	95.1002	65.594
707	Mtfp1	243.272	326.49	314.021	292.197	286.425	421.837	334.53
708	Rab23	527.813	733.278	544.007	532.829	485.678	476.18	407.995
709	Rab11a	11178.6	6659.51	9902.7	12885.3	12212.1	9408.8	14295.6
710	Eif2b2	2490.28	2480.44	2500.67	2769.57	2328.76	2433.21	2744.45
711	Dlst	5727.75	5579.44	6107.92	6462.7	5729.64	7036.73	7486.9
712	Pgf	74.9364	269.133	164.529	190.214	43.0204	28.5301	62.9703
713	Ulk2	1084.95	795.929	1026.98	843.36	876.258	878.997	606.089
714	Ccl24	21.7207	237.367	109.686	110.003	7.92481	32.6058	10.495
715	Dgkq	829.73	555.915	583.813	485.849	937.392	883.073	657.252
716	Grap	108.603	297.37	187.528	217.715	125.665	68.608	131.188
717	Pou1f1	0	0	0	3.43761	0	2.03786	7.87128
718	Chmp2b	8311.42	5670.33	7379.93	8047.44	10774.4	9772.22	9343.21
719	Plod3	1659.46	2840.46	1701.9	2074.02	1258.91	1777.69	2243.32
720	Ap1s1	6443.44	6062.12	7365.77	8049.73	6750.81	7618.88	9532.12
721	Mapk13	7037.5	4887.64	7991.16	8643.29	9488.27	12082.5	13794.4
722	Srpk1	2705.31	2913.7	2643.08	3337.92	2256.31	2850.97	3267.89
723	Lbr	3485.08	3007.23	2548.43	2755.82	2599.34	3658.64	2972.72
724	Crabp2	2649.92	7.94164	292.791	200.527	1237.4	453.764	657.252
725	Nes	78.1945	829.46	216.718	249.8	43.0204	67.2494	146.931
726	Prcc	2845.41	2679.86	2817.34	2966.66	2985.39	2991.58	3292.82
727	Rrnad1	287.799	310.606	331.712	419.388	321.521	296.169	393.564
728	Hdgf	15510.7	11152.7	14400.7	15861.1	11879.3	13941	15955.1
729	Thop1	2431.63	3213.72	3016.37	4096.48	2222.34	3543.84	4536.48
730	Apba3	1013.27	946.82	1020.79	808.984	1056.26	1010.78	1087.55
731	Matk	41.2693	75.0044	64.5732	19.4798	35.0956	23.775	31.4851
732	Pias4	1349.94	1558.33	1674.48	1645.47	1401.56	1344.31	2072.77
733	Map2k1	7223.21	5412.67	6016.81	4379.51	9164.48	9357.86	6035.96
734	Sgta	3259.19	3235.78	3747.9	4303.89	3687.3	4168.78	5230.47
735	Tmem242	2299.13	2044.53	2673.16	3308.12	3248.04	3230.69	3640.47
736	Dtx2	957.882	627.39	665.193	795.233	881.919	698.307	1045.57
737	Hspb1	7762.97	2763.69	1900.93	2500.29	7654.24	1456.39	2799.55
738	Rasa4	964.399	356.491	797.878	385.012	1299.67	1822.53	1415.52
739	Syt5	45.6134	63.5331	95.533	113.441	52.0773	42.1158	49.8515
740	Hnrnpa2b1	37321.6	42372.2	41448.1	59680.3	30078.1	35045.1	55493.9
741	Fxyd4	238.928	22.9425	241.486	391.887	233.216	264.922	578.539
742	Ccdc130	287.799	284.134	352.057	367.824	275.104	327.416	406.683
743	Mri1	872.086	882.404	1111.01	1680.99	1076.64	1046.1	1508.66
744	Prkacb	3864.11	1808.93	5040.25	2027.04	5660.58	6652.26	3082.92
745	Sgsh	325.81	605.329	575.852	525.954	332.842	648.04	570.668
746	Chd5	10.8603	13.2361	22.1141	3.43761	19.246	27.1715	1.31188
747	Cstb	7227.56	3013.41	3924.81	4750.77	8508.99	3728.61	6384.92
748	Sh2b2	57.5598	116.477	28.3061	40.1054	39.6241	20.3786	27.5495
749	Pex5	1578.01	1803.63	1564.8	1383.06	1721.95	1867.36	1263.34
750	Jkamp	859.053	1221.25	1167.63	1713.07	792.481	711.213	1080.99
751	Cd44	12630.6	6811.28	6360.02	8255.99	10350.9	5224.4	9226.45
752	Slc1a2	10.8603	20.2953	8.84565	21.7715	4.52846	0.679287	9.18316
753	Eif2ak4	425.725	854.167	427.245	401.054	405.298	429.989	265
754	Wdr1	18949.1	15681.2	16565.2	15691.5	18802.2	19953.4	18975
755	Slc2a9	322.552	131.478	252.986	158.13	386.052	427.951	247.945
756	Ccn4	45.6134	393.552	131.8	146.671	47.5489	27.8508	38.0445
757	Ndrg1	7249.28	8086.35	7207.44	6682.71	5994.56	5449.92	3549.95
758	4930550C14Rik	3.2581	17.6481	3.53826	11.4587	3.39635	3.39643	6.5594
759	Man2b1	4261.6	5480.61	4002.66	3371.15	4564.69	6008.29	3839.87
760	Klf5	6906.09	3865.81	5882.36	5359.23	8761.45	9285.17	6014.97
761	Wdr83	1064.31	1129.48	1422.38	1860.89	1327.97	1251.93	1903.54
762	Prdx2	12020.2	17644.6	16772.2	22210.4	12194	12335.9	18888.5
763	Polr2a	4433.19	5161.18	4925.26	3780.22	2535.94	2999.73	3202.3
764	Senp3	2942.07	3009	2413.09	2971.24	3355.59	3153.25	3130.15
765	Plekha8	1039.33	1485.09	1370.19	1092.01	1397.03	1927.14	1319.75
766	Spc25	951.366	963.586	907.564	953.363	720.026	993.118	972.103
767	Dnah2	2.17207	18.5305	7.96108	17.188	7.92481	10.8686	14.4307
768	Ripk4	4574.38	1800.99	1950.47	1827.66	3126.91	2313.65	1570.32
769	Ufd1	2359.95	2070.12	2276.87	2327.26	2275.55	2191.38	2737.89
770	Zfp287	85.7967	75.0044	67.2269	36.6678	72.4554	91.7037	78.7128
771	Prlr	15.2045	21.1777	4.42282	3.43761	6.7927	3.39643	0
772	Letm1	5660.41	4181.71	4980.99	6297.7	5311.89	6483.11	8288.46
773	Ubqln1	5424.74	6698.33	4967.72	4649.94	4986.97	5225.08	4928.73
774	Fgfr4	654.879	735.925	1053.52	1007.22	562.662	1344.31	1016.71
775	Cadm3	20.6347	56.4739	14.153	5.72935	16.9817	10.8686	1.31188
776	Fcer1a	2.17207	78.534	13.2685	3.43761	15.8496	0.679287	0
777	Txn2	4638.45	4810.87	5937.2	6560.1	5924.36	7150.85	7308.49
778	Casp14	1024.13	81.1812	429.014	101.982	778.896	1236.98	64.2821
779	Slc1a6	1.08603	1.76481	0	0	2.26423	2.71715	0
780	Slc1a3	11.9464	2.64721	4.42282	1.14587	3.39635	2.71715	0
781	Crbn	1450.94	1130.36	1255.2	1033.57	1875.92	1693.46	960.296
782	Il5ra	5.43017	28.2369	38.9209	9.16695	3.39635	9.51002	3.93564
783	Msh6	1848.43	2099.24	1776.21	1577.86	1344.95	1299.48	1226.61
784	Fbxo11	2543.49	2158.36	2007.96	2084.34	2375.18	2357.13	1977
785	Mlxipl	106.431	228.543	140.646	237.195	141.515	192.238	203.341
786	Tbl2	1097.98	1369.49	1163.2	843.36	887.579	1267.55	787.128
787	Bud23	1241.34	1245.07	1407.34	1988.08	1189.85	1465.22	2163.29
788	Nid1	458.306	2388.67	635.118	640.541	375.863	264.243	318.787
789	Mcm5	3612.15	4692.63	3808.94	4298.16	2170.27	3102.98	4049.77
790	Hmox1	767.826	1753.34	741.265	910.966	474.357	397.383	751.707
791	Mprip	12929.2	7718.39	7744.37	9605.82	12021.9	7132.51	9201.53
792	Cic	3140.81	3256.07	2566.12	2489.97	2341.22	2389.05	2134.43
793	Pafah1b3	3111.49	2176.89	3496.69	4297.01	4696.02	5331.72	5608.29
794	Il27ra	14.1184	55.5915	20.345	9.16695	37.3598	12.9065	10.495
795	Prkaca	2264.38	2239.54	2347.64	2233.3	2155.55	2285.12	2411.24
796	Asf1b	832.988	990.058	785.494	1075.97	503.792	773.029	1007.52
797	Myl10	2.17207	2.64721	9.73021	4.58348	0	4.75501	13.1188
798	Ddx39	4701.44	4503.79	4780.19	6046.75	3555.98	4779.46	6791.6
799	Dnajb1	5650.64	3800.52	3005.75	2982.7	5846.25	3812.84	3715.25
800	Usp40	796.063	803.87	655.463	556.893	653.231	713.931	485.396
801	Evx1	695.062	1155.07	1770.01	1929.64	624.928	551.581	1225.3
802	Kbtbd4	756.966	791.517	626.272	584.393	824.181	765.556	541.807
803	Celf1	5297.68	6123	5566.57	4811.51	4641.68	5115.71	4868.39
804	Ndufs3	4151.91	3106.95	4695.27	5822.16	5120.56	5317.46	6819.15
805	Por	8083.35	10002.1	5921.28	5692.68	7684.8	6102.71	5692.25
806	Igf1r	528.899	392.67	281.292	340.323	421.147	267.639	257.129
807	Insr	1188.12	1757.75	1346.31	1161.91	1303.07	1465.9	762.203
808	Fcer2a	6.51621	10.5889	23.8833	2.29174	2.26423	2.71715	0
809	Cyp2a5	81.4526	702.394	69.8806	37.8137	24.9066	29.8886	47.2277
810	Atp4a	21.7207	111.183	16.8067	16.0422	15.8496	6.11358	36.7327
811	Trim28	7431.73	9629.68	8915.53	8526.41	5743.23	7116.21	6970.02
812	Ube2m	3674.05	3528.74	4126.5	4743.9	3383.9	3215.74	6529.23
813	Adcy9	218.293	309.724	275.984	179.901	163.025	205.824	181.039
814	Mef2c	94.485	77.6516	122.07	128.337	55.4737	29.2093	32.797
815	Ctr9	3030.04	3603.74	4401.6	4052.94	2514.43	3715.7	4709.65
816	Eif4g2	44839.1	41544.5	41237.5	46113.2	44536.3	47963.1	49202.1
817	Mrvi1	206.347	168.539	360.018	98.5448	236.612	248.619	28.8614
818	Pcyt1a	3077.82	1574.21	1999.12	1297.12	2831.42	2713.07	1882.55
819	Zfp592	1057.8	1180.66	1129.59	945.342	1144.57	1320.53	1092.8
820	Psmd4	7099.41	6614.5	7542.69	8791.11	6959.12	6785.4	11120.8
821	Tmod4	24.9788	1.76481	0.884565	4.58348	27.1708	10.8686	6.5594
822	Insrr	2.17207	10.5889	12.3839	2.29174	4.52846	22.4165	7.87128
823	Snx6	3175.56	4289.37	3305.62	2732.9	3158.6	2990.22	2813.98
824	Mthfd2	647.276	1106.54	706.767	740.232	358.881	550.902	683.49
825	Kit	232.411	1090.65	320.213	79.065	366.806	510.144	139.059
826	Tomm40l	1952.69	1805.4	2279.52	2327.26	2629.91	2662.8	3014.7
827	Nr1i3	23.8928	11.4713	25.6524	35.522	69.0591	82.873	47.2277
828	Apoa2	8.68827	11.4713	14.153	20.6256	11.3212	4.07572	11.8069
829	Pan2	995.893	853.285	1012.83	1113.79	825.313	988.363	986.534
830	Cs	14622.4	11614.2	12913.8	12606.9	15999.1	18151.9	16973.1
831	Ampd3	743.934	869.168	1047.32	851.381	777.764	1289.97	851.41
832	Bcas2	2787.85	3103.42	3486.07	4497.54	2246.12	3111.13	3990.74
833	Sh2d1a	4.34414	3.52962	1.76913	37.8137	15.8496	3.39643	28.8614
834	Ctcf	3139.73	3312.55	3200.36	3127.08	2659.34	3179.06	2714.28
835	Pard6a	132.496	127.066	161.875	247.508	126.797	137.216	229.579
836	Agrp	2.17207	0.882404	1.76913	1.14587	2.26423	0.679287	6.5594
837	Pvalb	81.4526	0	0	13.7504	23.7744	38.7194	0
838	Tfap4	784.117	705.041	1145.51	1133.26	665.684	822.616	919.628
839	Ranbp1	5499.68	6975.41	6728	9186.43	3987.31	4895.62	8565.27
840	Cd247	52.1296	75.8868	33.6135	9.16695	54.3416	33.2851	57.7227
841	Rfx5	763.482	705.041	622.734	366.678	600.022	504.031	413.242
842	Psmb4	12085.4	10869.5	12612.1	13802	12489.5	12155.2	18689
843	Mmp8	51.0436	60.8859	16.8067	19.4798	22.6423	32.6058	30.1732
844	Slc30a4	2682.5	1660.69	1419.73	1365.88	2674.06	2564.31	1175.44
845	Sqor	12740.3	7857.81	15410	15182.8	17464	21358.1	18867.5
846	Bloc1s6	1234.82	1176.25	1425.03	1262.75	1289.48	1396.61	1175.44
847	Metap1	2988.77	3125.48	2876.61	2775.3	2975.2	3249.03	2880.89
848	Gpr108	3251.59	2693.1	3704.56	3653.03	4399.4	4905.13	4721.46
849	Tnfsf14	30.409	33.5314	21.2296	8.02109	19.246	12.2272	26.2376
850	Gata6	842.763	1143.6	1249.89	1263.89	1050.6	1455.71	1281.71
851	Rsl1d1	3937.96	4673.21	4023	6484.47	3102	4049.23	5473.17
852	Apc	2963.79	2967.53	2814.69	2531.23	2439.71	2730.05	2240.69
853	Reep5	6596.57	3022.24	3308.27	3748.14	6460.99	3297.94	4502.37
854	Ergic3	7316.61	6841.28	7905.36	8101.3	8967.49	9177.17	9902.07
855	Uqcc1	1257.63	1525.68	1567.45	1553.8	1627.98	2170.32	1688.39
856	Spo11	23.8928	19.4129	45.1128	68.7522	6.7927	4.75501	23.6138
857	Ncoa2	1658.37	1171.83	1368.42	927.008	1587.23	1650.67	958.985
858	Trh	4.34414	22.0601	0.884565	4.58348	6.7927	0.679287	0
859	Nr2c2	1040.42	823.283	684.653	349.49	1025.7	1156.15	149.554
860	Nr2c1	793.891	649.45	679.346	657.729	564.926	458.519	495.891
861	Smpd4	985.033	965.35	979.213	1337.23	758.518	929.265	1061.31
862	Pex1	420.295	405.906	380.363	343.761	272.84	374.966	330.594
863	Otx1	6.51621	0	5.30739	1.14587	3.39635	1.35857	1.31188
864	Kctd20	2413.17	2296.9	2199.91	1882.66	2534.81	2576.54	1803.84
865	Itgae	93.399	202.953	104.379	37.8137	118.872	70.6458	69.5297
866	Ctns	501.748	577.092	556.391	383.866	602.286	630.378	362.079
867	P2rx5	44.5274	15.8833	26.5369	13.7504	45.2846	8.15144	13.1188
868	Shpk	268.25	311.489	297.214	214.278	380.391	503.352	226.955
869	Trpv1	28.2369	17.6481	18.5759	24.0633	69.0591	72.0044	22.302
870	Ephb3	2749.84	2962.23	2736.84	2321.53	2419.33	2128.21	2960.91
871	Tuft1	2456.61	1701.28	2060.15	1734.85	2968.41	2829.91	2303.66
872	Rcn1	4082.4	860.344	928.793	928.154	2928.78	904.131	1220.05
873	Dnase1	9.77431	90.8877	24.7678	30.9385	15.8496	28.5301	26.2376
874	Trap1	3936.87	4270.84	3931.89	4470.04	3329.55	4624.59	4114.06
875	Naa60	2384.93	1981	2359.13	2201.22	2472.54	2489.59	2531.93
876	1700037C18Rik	183.54	144.714	281.292	356.365	219.631	253.374	439.48
877	Ankrd13d	298.659	158.833	130.916	103.128	220.763	65.8908	86.5841
878	Tpr	6036.18	6120.36	5792.13	5580.38	4257.89	5054.57	5725.05
879	Pdc	5.43017	2.64721	5.30739	6.87522	1.13212	0.679287	6.5594
880	Odr4	1260.89	1053.59	1374.61	1466.71	1221.55	1532.47	1559.83
881	Prg4	10.8603	7.94164	12.3839	20.6256	7.92481	1.35857	23.6138
882	Dhx34	491.974	571.798	597.081	558.038	341.899	430.668	449.975
883	Kptn	484.371	525.031	535.162	707.001	594.361	700.345	901.262
884	Napa	3863.02	3783.75	4145.07	4586.92	4218.27	4330.45	4705.71
885	Sra1	2459.87	2581.03	2887.22	3663.34	3124.64	3005.17	4739.82
886	Calcoco2	6.51621	0	2.65369	11.4587	12.4533	23.0958	6.5594
887	Atp5g1	6266.42	5922.7	6630.7	9208.21	7344.04	8264.21	11570.8
888	Snf8	2817.17	2626.04	3348.08	4231.7	2993.32	3624	4874.95
889	Tbcb	3308.06	3248.13	4326.41	5379.86	3449.56	3174.31	5643.71
890	Inpp5k	1379.26	869.168	1221.58	1207.75	1522.7	1530.43	1048.19
891	Crkl	1114.27	1046.53	855.374	363.241	905.693	975.456	318.787
892	Upk3bl	856.881	1.76481	215.834	236.049	1520.43	288.018	338.465
893	Eps8l1	1376.01	300.9	500.664	391.887	1294.01	460.557	520.817
894	Clint1	7365.48	5971.23	6286.6	4993.7	8103.69	9127.58	5334.11
895	Prss16	92.3129	227.66	142.415	119.17	53.2095	44.8329	177.104
896	Cdkal1	430.07	555.915	490.049	430.847	420.015	542.75	404.059
897	Htra1	4004.21	11851.6	7394.08	6750.32	3347.67	1399.33	1685.77
898	Zbtb17	1551.94	1293.6	1306.5	1348.69	1562.32	1325.97	1300.07
899	Fam131c	177.024	63.5331	45.1128	42.3972	149.439	30.5679	49.8515
900	Fblim1	1886.44	3484.61	2877.49	2465.91	2559.71	3636.22	2402.05
901	Hspb7	74.9364	22.0601	95.533	17.188	110.947	67.2494	0
902	Epor	17.3765	15.0009	8.84565	3.43761	6.7927	4.75501	1.31188
903	Ccdc159	41.2693	48.5322	22.9987	27.5009	24.9066	33.2851	23.6138
904	Mob1b	2883.42	2320.72	2393.63	1773.81	2797.46	3126.76	1807.77
905	Atp6v1b1	0	0	0	0	0	1.35857	7.87128
906	Atp6v1b2	5696.25	6151.24	5708.98	4195.03	5393.4	5332.4	4570.59
907	Eps15l1	1365.15	1095.06	1147.28	1126.39	1149.1	1152.75	1087.55
908	Tep1	2202.48	1481.56	2069	1438.07	2308.38	3211.67	2596.21
909	Ttc5	1376.01	1644.8	1701.02	1340.67	1788.74	1795.36	1179.38
910	Osgep	1382.52	1568.92	1442.73	1993.81	1416.28	1574.59	1738.24
911	Aamp	6418.46	5971.23	7390.54	7138.77	6284.38	6676.03	7826.68
912	Tmbim1	15015.5	7693.68	12922.6	14150.3	17599.9	14904.2	18813.7
913	Arpc2	22458.1	12844.3	18502.4	19937	24188.8	20091.9	26194.3
914	Kmt2b	2077.58	1838.05	1644.41	1549.22	1563.45	1812.34	1780.22
915	Zbtb32	13.0324	18.5305	21.2296	26.355	16.9817	23.0958	20.9901
916	Upk1a	142.27	60.8859	124.724	100.837	337.371	338.964	404.059
917	Tmem147	2392.53	2587.21	2319.33	3425	2385.37	2533.74	3460.74
918	Rps9	48747.7	37246.3	49024.4	62967.8	61224.8	52785.4	68793.7
919	Tfpt	698.32	695.335	916.409	969.405	751.725	851.826	1041.63
920	Susd2	207.433	391.788	160.106	112.295	55.4737	44.1537	61.6584
921	Ggt5	31.495	231.19	69.8806	51.5641	36.2277	21.7372	26.2376
922	Ggt1	57.5598	56.4739	107.917	419.388	92.8335	68.608	65.594
923	Crip2	5777.7	1586.56	2796.11	5245.79	5373.02	2765.38	4810.67
924	Crip1	12148.4	4895.58	24593.6	34223.7	21598.5	27291	40672.2
925	Cbfa2t3	137.926	215.307	199.027	154.692	91.7014	173.218	190.223
926	Fbln1	2512	2594.27	950.907	1400.25	1510.24	1003.99	1881.24
927	Pgrmc1	5079.38	3425.49	4199.91	5089.95	6378.34	5197.9	4621.75
928	Gcat	851.451	1154.18	620.965	837.631	692.855	916.358	1042.94
929	Tek	38.0112	527.678	37.1517	60.7311	15.8496	31.2472	23.6138
930	Mpl	1.08603	1.76481	0	2.29174	1.13212	0	0
931	Elovl1	4703.61	3050.47	4051.31	4387.53	4468.46	4581.11	6706.33
932	Med8	2181.84	1980.12	2344.98	2877.28	2050.26	2311.61	3412.2
933	Hyi	281.283	173.834	329.058	359.803	523.038	455.802	259.752
934	Cdc20	4666.69	3189.89	2911.99	3606.05	2480.47	2939.95	4716.21
935	Adamts4	82.5386	814.459	46.8819	42.3972	52.0773	45.5122	24.9257
936	Nectin4	6137.18	1535.38	2743.04	2818.84	4176.38	1838.83	2253.81
937	Pfdn2	2691.19	3955.82	3672.71	4896.3	2427.26	2636.99	4523.36
938	Rnf114	4878.47	5290.01	5415.31	5399.34	6622.88	6400.24	6761.43
939	C330007P06Rik	1711.59	1502.73	1530.3	1183.68	1840.82	1749.16	1246.29
940	Neurl1a	219.379	1399.49	546.661	395.325	187.931	93.7416	154.802
941	Srm	1159.88	1578.62	1253.43	1475.88	1057.4	1069.2	1603.12
942	Epha2	9525.61	2873.99	3939.85	4479.2	7374.61	3659.32	5764.4
943	Rbm14	1618.19	2299.55	2057.5	1941.1	1297.41	1435.33	2046.53
944	Actn3	192.228	10.5889	9.73021	14.8963	44.1525	52.3051	1.31188
945	A530013C23Rik	2.17207	1.76481	1.76913	1.14587	2.26423	2.71715	0
946	Zdhhc24	280.197	508.265	452.013	344.907	388.316	472.784	297.797
947	Bbs1	137.926	108.536	102.61	57.2935	107.551	77.4387	47.2277
948	Ndor1	1528.05	939.761	928.793	975.135	1613.27	1140.52	1008.84
949	Nsmf	824.3	1118.01	1213.62	1022.12	1052.87	1258.72	1132.15
950	Pdk1	4201.87	1646.57	2881.03	2214.97	4269.21	5063.4	2989.78
951	Ptbp1	12820.6	14178.5	12596.2	15056.7	9756.58	11830.5	14697
952	Mvd	2431.63	3729.92	3408.23	4185.86	2452.16	3433.8	5458.73
953	Cyba	7287.29	13579.3	12215.8	19920.9	7135.73	7991.81	24100.6
954	Itih3	7.60224	23.8249	10.6148	3.43761	3.39635	6.11358	2.62376
955	Stimate	737.417	931.819	570.544	878.882	766.443	782.539	881.584
956	Sfmbt1	875.344	735.043	604.158	726.481	818.52	927.906	854.034
957	Ihh	956.796	2772.51	2327.29	1810.47	1691.38	2508.61	1403.71
958	Prkag3	19.5486	7.94164	9.73021	10.3128	11.3212	8.83073	14.4307
959	Cryba2	3.2581	1.76481	4.42282	5.72935	2.26423	5.4343	6.5594
960	Atp7b	83.6246	70.5924	60.1504	73.3356	84.9087	175.935	44.6039
961	Slc4a1	1.08603	5.29443	0	12.6046	0	3.39643	0
962	Rundc3a	186.798	334.431	251.216	333.448	238.877	251.336	367.327
963	Slc4a3	87.9688	95.2997	71.6498	132.921	87.1729	59.7773	90.5197
964	Cdt1	857.967	995.352	1072.98	1363.58	594.361	775.746	1494.23
965	Runx1t1	4.34414	4.41202	11.4993	8.02109	10.189	6.11358	7.87128
966	Snai3	130.324	148.244	176.028	228.028	112.08	119.555	251.881
967	Aprt	4492.92	5161.18	7161.44	10928.2	4616.77	6106.79	12545.5
968	Gtf2h1	2117.77	2195.42	2000.89	2134.75	2314.05	2453.58	2333.84
969	Hfe	471.339	347.667	312.251	362.095	452.846	531.882	402.747
970	Abhd1	57.5598	24.7073	38.0363	50.4183	57.7379	63.1737	83.9603
971	Slc5a6	458.306	295.605	484.742	347.198	615.871	1065.12	364.703
972	Tcf23	38.0112	54.7091	35.3826	16.0422	53.2095	108.007	22.302
973	Aplp1	791.719	1568.92	1088.9	1274.21	802.67	1133.73	1381.41
974	Qrich1	2582.59	2433.67	2204.34	2012.15	2414.8	2436.6	1860.25
975	P4htm	9.77431	38.8258	22.9987	21.7715	24.9066	9.51002	6.5594
976	Usp19	4068.28	3976.11	3510.84	2960.93	3462.01	3098.23	3037
977	Pola1	970.915	1208.89	781.955	1043.89	663.42	832.806	670.371
978	Cdc42	21046.3	17939.3	17989.4	17139.9	24413	22587	19421.1
979	Pknox1	826.472	843.579	796.108	635.957	721.158	824.654	658.564
980	D130043K22Rik	4.34414	15.0009	11.4993	3.43761	22.6423	9.51002	3.93564
981	Gmnn	1339.08	1203.6	1723.13	2336.43	1083.44	1351.1	1965.2
982	Acot13	660.309	827.695	1033.17	1400.25	912.486	1008.74	1251.53
983	Zfp184	60.8179	262.074	130.916	105.42	32.8314	45.5122	60.3465
984	Cyp27b1	1.08603	9.70645	1.76913	1.14587	3.39635	4.07572	5.24752
985	Cdk4	6968	11057.4	9423.27	9511.86	5909.65	6714.75	8918.16
986	B4galnt1	2433.8	1535.38	819.107	904.091	1766.1	586.225	1466.68
987	Mettl1	899.236	817.106	1077.4	1858.6	707.573	999.91	1546.71
988	Tspan31	2173.15	2900.46	2166.3	2147.36	2367.26	2461.74	2144.92
989	Kif5b	14434.5	15630.9	13371.1	17373.7	12745.4	14641.4	16788.1
990	Saal1	752.622	790.634	685.538	819.297	708.705	851.147	909.133
991	Tph2	3.2581	1.76481	0.884565	0	0	0	0
992	Krt23	4362.6	7955.76	4875.72	4436.81	4553.37	2755.19	2942.55
993	Cnp	1536.74	2201.6	1960.2	1744.01	1380.05	2216.51	3111.78
994	Ttc25	17.3765	15.8833	15.9222	21.7715	40.7562	55.7015	35.4208
995	Sulf2	1828.88	3728.16	2569.66	3703.45	999.659	2402.64	3656.21
996	Sod2	3485.08	4352.9	3826.63	4514.73	3948.82	3926.28	4708.34
997	Tmco6	489.801	564.739	656.347	442.306	590.965	502.672	417.178
998	Stambp	961.14	745.632	1074.75	936.175	1040.41	1181.96	1117.72
999	Ezh1	1683.35	1339.49	1559.49	1213.48	1740.06	1707.05	1239.73
1000	Hap1	202.002	822.401	372.402	169.589	106.419	111.403	166.609
1001	P3h4	2395.79	382.964	680.23	867.423	2594.81	655.512	1062.62
1002	Ctnnb1	58890.2	54506.1	54273.4	57262.5	53925	46379.7	47466.5
1003	Eif1b	829.73	994.47	1040.25	1519.42	903.429	1006.7	1372.23
1004	Chrd	84.7107	173.834	139.761	126.046	72.4554	83.5523	167.921
1005	Psmd2	15966.9	16268	13992.9	13803.1	12822.3	13412.5	15762.2
1006	Syngr3	5.43017	55.5915	4.42282	8.02109	6.7927	6.79287	1.31188
1007	Vars	5513.8	7331.02	5046.44	6156.76	2950.29	3768.68	5709.3
1008	Vwa7	47.7855	30.0017	36.2672	27.5009	52.0773	14.9443	27.5495
1009	Hspa1l	27.1509	57.3563	48.6511	63.0228	16.9817	41.4365	31.4851
1010	Slc44a4	11732.4	10400.9	15741.7	12093.5	17813.8	19699.3	19754.3
1011	Msh5	30.409	22.0601	42.4591	28.6467	41.8883	21.7372	28.8614
1012	Abhd16a	2925.78	1742.75	2746.57	2731.75	3648.81	4196.63	3870.05
1013	Neu1	2501.14	3796.99	3362.23	3098.43	4340.53	4356.95	3984.18
1014	Ddah2	494.146	1904.23	1713.4	1595.05	557.001	421.837	810.742
1015	Clic1	26843.5	17110.7	24148.6	31997.3	29586.7	29372.4	43486.2
1016	Lsm2	811.268	819.754	853.605	1337.23	645.306	652.795	1374.85
1017	Pole	519.124	699.747	546.661	750.544	262.651	374.287	679.554
1018	Atp1a2	231.325	3304.6	3169.4	1349.83	149.439	146.726	366.015
1019	Casq1	73.8503	367.08	37.1517	36.6678	47.5489	31.9265	1.31188
1020	Stx1a	300.832	682.099	552.853	567.205	218.498	154.198	389.628
1021	Ceacam9	10.8603	11.4713	7.96108	18.3339	11.3212	15.6236	11.8069
1022	Zfp775	271.509	322.078	361.787	540.85	330.578	404.855	317.475
1023	Scube2	8.68827	4.41202	7.96108	0	3.39635	6.11358	0
1024	Mrpl49	1372.75	1740.98	1766.48	1968.6	1406.09	1628.25	1680.52
1025	Dennd2c	1389.04	247.073	287.484	230.32	1246.46	398.062	236.138
1026	Mark3	3019.18	2580.15	2634.23	2951.76	3111.06	3011.96	3182.62
1027	Gatad1	2599.97	2694.86	2390.98	2877.28	3111.06	3028.94	3341.36
1028	Pcdha11	0	1.76481	0	0	0	0	5.24752
1029	M6pr	8377.67	9353.49	7618.76	7445.86	9125.99	10165.5	7341.28
1030	Lrrc8a	2174.24	1944.82	1884.12	1635.16	1870.26	1754.6	1845.82
1031	Mc5r	7.60224	0.882404	0	0	1.13212	0	0
1032	Ppp2r1a	11362.1	10244.7	10785.5	11070.2	10392.8	10755.2	11696.7
1033	Fance	808.01	601.8	709.421	951.072	1008.72	732.951	843.539
1034	Tinf2	952.452	1004.18	1059.71	952.217	1051.74	1220.68	1528.34
1035	Tssk4	15.2045	18.5305	33.6135	41.2513	19.246	38.7194	38.0445
1036	Hapln4	0	56.4739	9.73021	1.14587	0	6.79287	10.495
1037	Dus3l	1054.54	1084.48	1033.17	998.052	1099.28	1265.51	1071.81
1038	Gtpbp3	762.396	1020.94	864.22	937.321	834.37	936.737	983.91
1039	Tgfbr1	1610.59	1719.81	1447.15	1277.64	1735.53	1728.11	756.955
1040	Homer1	617.954	802.988	510.394	623.353	535.491	618.151	493.267
1041	Rad51c	118.378	174.716	158.337	201.673	84.9087	110.724	174.48
1042	Cav1	1197.9	559.444	850.951	680.646	870.597	598.452	355.52
1043	Arpp19	6994.06	8402.25	8171.61	10193.7	6704.39	6729.7	10790.2
1044	Bcl2l1	3636.04	3401.67	5055.29	4276.38	3165.4	3499.01	3717.87
1045	Khsrp	4338.71	4892.93	4559.05	3473.13	3274.08	3429.72	3021.26
1046	Dio2	329.068	1565.39	38.0363	97.3989	165.289	131.102	236.138
1047	Ccdc124	4188.83	4316.72	4852.72	7027.62	3962.41	4260.49	7984.1
1048	Cct4	7824.88	8809.93	8289.26	10153.5	7168.56	8988.32	9593.78
1049	0610009B22Rik	810.182	912.406	1014.6	1229.52	939.656	997.873	1188.56
1050	Cpt1c	55.3878	141.185	84.0337	43.543	32.8314	14.9443	34.1089
1051	Twist2	47.7855	37.061	15.0376	27.5009	106.419	16.3029	27.5495
1052	Zfp655	866.655	1091.53	719.151	719.606	1064.19	1233.59	650.693
1053	Rhoa	20173.1	16284.8	18454.7	18671.9	21252.1	19386.8	22256.1
1054	Zmiz1	2855.18	1868.05	2200.8	1572.13	2209.89	1983.52	1937.65
1055	Ankrd26	233.497	344.138	296.329	273.863	147.175	213.975	187.599
1056	Aldh16a1	2418.6	2088.65	2472.36	3131.66	2424.99	3120.64	3820.2
1057	Hnrnpa0	8353.78	6844.81	7256.97	8822.05	8368.6	6498.74	10899.1
1058	Prrg2	949.194	781.81	1168.51	1150.45	1356.28	1295.4	1628.04
1059	Hnrnph1	7522.96	9959.7	10725.3	13358.5	6191.54	7305.73	11173.3
1060	Ift43	502.834	637.978	788.147	1252.44	560.398	738.385	1031.14
1061	Id3	3398.2	6138.01	6762.5	8331.62	3411.07	3711.62	5641.09
1062	Tcap	198.744	1.76481	0.884565	2.29174	174.346	74.0423	1.31188
1063	Arid1a	3322.18	3338.14	3474.57	3206.14	2049.13	2580.61	2753.64
1064	Crlf1	14.1184	20.2953	2.65369	21.7715	5.66058	7.47216	39.3564
1065	Ctsd	32444.2	31660.7	23424.2	24706.1	30230.9	23652.8	27735.8
1066	Rplp1	59168.2	40927.7	55178.3	79078.7	84503.4	58668.7	92383.9
1067	Hmgcll1	342.101	364.433	286.599	272.717	267.179	92.383	125.941
1068	Phox2a	6.51621	14.1185	9.73021	26.355	7.92481	23.0958	10.495
1069	Abhd8	354.047	890.346	389.209	423.972	344.163	196.993	299.109
1070	Ift22	986.119	637.978	691.73	694.397	1327.97	718.006	961.608
1071	Fzd3	36.9252	69.7099	65.4578	28.6467	41.8883	29.2093	14.4307
1072	1700008O03Rik	5.43017	17.6481	11.4993	28.6467	2.26423	10.8686	13.1188
1073	Mid1ip1	5589.82	4654.68	6952.68	6609.37	4578.28	5333.08	9789.25
1074	Ap2s1	3977.06	3543.74	4684.66	6183.11	4512.62	4308.72	7506.58
1075	Fgfrl1	1954.86	5068.53	4311.37	5057.87	1509.11	1203.7	1940.27
1076	4930432K21Rik	24.9788	23.8249	70.7652	76.7732	56.6058	107.327	116.757
1077	Fhl2	1279.35	1776.28	1113.67	1535.46	1434.39	1714.52	2362.7
1078	Emc10	4160.6	4298.19	4109.69	3298.96	4136.75	3979.26	4138.98
1079	Clstn3	81.4526	265.604	20.345	18.3339	54.3416	14.9443	7.87128
1080	Fbxw9	1531.31	957.409	1680.67	1689.01	1700.44	1782.45	2169.85
1081	Spib	39.0972	22.9425	130.916	0	16.9817	19.6993	9.18316
1082	Fnbp4	1251.11	1197.42	1045.56	1257.02	1058.53	1193.51	947.178
1083	Cers4	2772.65	2807.81	2076.96	1820.79	2007.24	2413.51	2297.1
1084	Scrn3	386.628	513.559	554.622	559.184	412.09	569.922	355.52
1085	Phax	1437.91	1687.16	1850.51	1923.91	1406.09	1361.29	2062.28
1086	Tle1	1230.48	2191.89	1766.48	1608.8	1243.06	1037.95	983.91
1087	Relt	64.076	187.07	33.6135	32.0843	63.3985	23.0958	48.5396
1088	Snrpb2	2262.21	2273.96	2513.93	4180.13	2209.89	2300.74	3830.69
1089	Ubc	26653.5	23352	26903.2	28473.7	20314.7	28007.7	39910
1090	Prpf31	2863.87	3106.06	3324.2	3823.77	2152.15	2609.82	3692.94
1091	Sertad1	1967.89	1854.81	2326.41	2834.88	2752.17	2609.14	4283.29
1092	Carhsp1	6064.42	8680.21	6289.26	5728.2	7430.08	8713.89	6748.31
1093	Elk3	2965.96	2803.4	2330.83	2544.98	2192.91	1131.69	1925.84
1094	Herpud2	1289.12	1111.83	1149.93	1133.26	1365.33	1330.72	1185.94
1095	Rdh13	910.097	862.992	902.256	985.448	1033.62	1114.71	1039.01
1096	Adam21	0	6.17683	0	0	2.26423	0	3.93564
1097	Nutf2	1448.77	2513.97	2072.54	2573.62	1298.54	1405.44	2138.37
1098	Fut1	133.582	25.5897	47.7665	37.8137	95.0978	50.9465	43.2921
1099	Arpc5	16309	13827.3	16912	15339.8	19632	18887.6	16182
1100	Elavl2	16.2905	104.124	168.952	74.4815	3.39635	29.2093	0
1101	Pou2f2	54.3017	83.8284	61.9195	48.1265	50.9452	10.8686	83.9603
1102	Mgst1	2623.86	2588.09	1778.86	2086.63	3793.72	3307.45	2134.43
1103	Nfib	2872.56	3622.27	3414.42	5910.39	1869.12	1734.9	3633.91
1104	Htr3b	2.17207	0.882404	0	2.29174	0	2.03786	0
1105	Rab25	8151.77	4321.13	6917.3	8030.25	8195.39	8726.8	10966
1106	Ubqln4	2571.73	2588.09	2711.19	2564.46	2303.86	2719.86	2693.29
1107	Rbfox1	19.5486	5.29443	22.1141	33.2302	7.92481	6.11358	3.93564
1108	Rps18	51381.4	37118.3	49989.4	72350.2	66813	54593.6	77575.4
1109	Rpl10	37080.5	29781.1	34750.1	39511.9	39463.3	39086.2	45143.1
1110	Rps15a	21069.1	15649.4	18494.5	24006	26712.3	21444.4	27178.2
1111	Ncaph2	7567.49	5626.21	5710.75	6086.86	8048.21	7516.31	6838.83
1112	Hipk1	5692.99	3798.75	3739.94	3258.85	4968.86	4405.86	3190.49
1113	Gprc5b	411.607	240.014	196.373	209.694	266.047	118.875	98.391
1114	Man1a2	4812.22	3912.58	3995.58	3264.58	4504.69	5424.79	3169.5
1115	Acyp1	168.335	433.261	375.94	436.576	255.858	337.606	288.614
1116	Cd163	2.17207	1.76481	0	8.02109	6.7927	0.679287	0
1117	Hdac5	1309.76	1830.11	1796.55	1967.46	1686.85	1821.85	1088.86
1118	Rala	4248.57	3298.43	4296.33	5480.69	4577.15	4447.29	6648.61
1119	Vdac3	6859.39	6828.05	7961.97	9828.12	8694.65	9997.07	11172
1120	Slc1a7	2.17207	20.2953	24.7678	22.9174	0	1.35857	5.24752
1121	Vps72	2682.5	2466.32	3095.09	3397.5	2496.32	2656.01	3489.6
1122	Gabpa	2054.78	1954.53	1735.52	1931.94	1971.01	2143.15	1624.11
1123	Bmp7	957.882	2029.53	1078.28	906.383	594.361	264.243	427.673
1124	Dynll1	9801.46	8638.74	10064.6	13774.5	9358.07	7834.22	17800.9
1125	Pdcl	1797.39	2100.12	2251.22	1917.04	1913.28	2226.7	1294.83
1126	Tmem184b	1258.71	2809.58	1642.64	1483.9	1133.25	1374.2	1605.74
1127	Nf2	4364.77	3685.8	3659.45	2986.14	3801.65	3787.7	2974.03
1128	Cabp7	1.08603	0	4.42282	4.58348	0	1.35857	1.31188
1129	Zmat5	533.243	625.625	831.491	1033.57	648.703	699.666	939.306
1130	Ewsr1	9386.59	10026.8	9890.32	12033.9	6800.62	7958.53	12573.1
1131	Ap1b1	4448.4	3289.6	3356.04	3179.79	3772.21	4124.63	3567
1132	Derl3	10.8603	37.061	32.7289	19.4798	7.92481	11.5479	17.0544
1133	Tbx1	56.4738	217.954	84.9182	30.9385	24.9066	12.2272	13.1188
1134	Gnat2	9.77431	17.6481	29.1906	11.4587	9.05693	10.1893	10.495
1135	Bcl2l13	3605.63	2443.38	2252.1	2202.36	3404.27	2900.56	2092.45
1136	Dqx1	371.424	554.15	938.523	830.755	700.78	1041.35	885.519
1137	Ccl8	108.603	283.252	67.2269	59.5852	156.232	88.3073	915.693
1138	Lnpk	902.495	478.263	957.099	1121.81	846.823	1035.23	1175.44
1139	Prr29	13.0324	5.29443	7.07652	8.02109	4.52846	6.79287	20.9901
1140	Trpm5	8.68827	33.5314	24.7678	17.188	13.5854	16.3029	9.18316
1141	Ascl2	335.585	721.807	864.22	1130.97	353.22	599.81	779.257
1142	Rarres2	62.99	402.376	84.9182	55.0017	133.59	50.9465	30.1732
1143	Pttg1ip	13070.4	4325.55	7820.44	4517.02	18490.9	13390.1	6039.9
1144	Trpm2	46.6995	130.596	41.5746	21.7715	52.0773	41.4365	43.2921
1145	Ube2g2	2728.12	3149.3	2450.24	2334.14	2910.67	2362.56	2364.01
1146	Mpo	3.2581	0	0	3.43761	2.26423	0.679287	1.31188
1147	Lpo	483.285	336.196	582.928	770.024	341.899	1167.69	640.198
1148	Met	4570.03	2738.1	2910.22	2908.22	3922.78	4178.97	3926.46
1149	Slc16a12	154.217	256.78	291.022	239.487	153.968	169.142	70.8415
1150	Syn2	67.3341	52.0619	78.7263	36.6678	109.815	247.94	19.6782
1151	Elk1	306.262	502.971	339.673	260.112	235.48	247.26	163.985
1152	Nav1	666.825	1797.46	903.141	1034.72	432.468	315.868	760.891
1153	Tnpo1	5845.04	6844.81	5947.81	5834.77	4816.02	5774.62	4989.08
1154	Rnmt	1544.34	2026	1594.87	1818.49	1472.88	1577.3	1221.36
1155	Kcnq1	1845.17	3560.5	2891.64	3579.7	1814.78	3905.22	3040.94
1156	Srp14	2578.25	3705.22	4313.14	4963.91	2464.62	2664.16	4027.47
1157	Cdk9	3389.51	3324.02	3734.63	4802.34	3645.41	3666.11	5444.3
1158	Tor2a	2164.47	1924.52	2163.65	2625.19	2515.56	3082.6	3392.52
1159	Fpgs	813.44	809.165	671.385	676.063	640.778	897.338	886.831
1160	Mrtfb	1456.37	1585.68	1501.99	1232.96	1129.85	1494.43	1066.56
1161	Cbx5	3189.68	4506.44	3310.93	2792.48	1937.05	2778.96	2232.82
1162	Apobec3	5131.51	4598.21	5692.18	5303.08	3471.07	3846.8	5987.42
1163	St6galnac1	1.08603	3.52962	7.96108	5.72935	4.52846	2.71715	9.18316
1164	Sardh	76.0224	183.54	218.488	176.464	81.5124	108.007	24.9257
1165	Vav2	483.285	526.795	535.162	438.868	450.582	283.942	329.282
1166	Tex15	409.435	1583.92	594.428	326.573	263.783	167.784	119.381
1167	Ppp2cb	7572.92	6496.26	8152.15	11118.4	7042.9	7843.05	9722.35
1168	G0s2	97.7431	304.43	212.296	203.965	153.968	126.347	236.138
1169	Dmap1	720.041	690.04	787.263	1010.66	658.892	679.966	1094.11
1170	Pla2g12b	29.3229	30.8842	48.6511	13.7504	28.3029	49.5879	62.9703
1171	Mcu	3914.07	1804.52	3456	3439.9	4519.41	4882.71	4642.74
1172	Oit3	6.51621	7.94164	1.76913	1.14587	4.52846	1.35857	0
1173	Tex11	33.6671	0	0	0	0	16.3029	0
1174	Bcr	2165.55	2410.73	1614.33	1266.19	1872.52	1567.79	1008.84
1175	Fxyd5	513.694	960.938	513.048	655.437	417.751	205.824	735.965
1176	Kcnd1	7.60224	19.4129	6.19195	11.4587	13.5854	6.11358	7.87128
1177	Tfcp2	260.648	374.139	332.596	209.694	252.462	234.354	132.5
1178	Pou6f1	220.465	436.79	312.251	261.258	166.421	199.71	191.535
1179	Ubp1	2672.73	2822.81	2383.9	2102.67	2371.78	2840.1	2070.15
1180	Nuak2	1177.26	610.624	1003.98	859.402	1142.31	1247.17	1405.02
1181	Cilk1	3276.57	1763.93	3831.05	3316.15	3323.89	4210.22	3881.85
1182	Sdhb	4961	4268.19	5240.16	6234.68	6765.53	7837.61	7792.57
1183	Cox4i2	1.08603	24.7073	14.153	20.6256	1.13212	4.75501	2.62376
1184	Snap47	852.537	1152.42	785.494	859.402	845.691	658.908	638.886
1185	Wnt3a	68.4202	0	10.6148	16.0422	39.6241	6.79287	5.24752
1186	Kdsr	1487.87	1741.87	1601.06	1780.68	1791.01	1842.91	1099.36
1187	Vps4b	6772.51	4664.39	5914.2	4930.68	6991.95	7079.53	5285.57
1188	Rps25	17336.4	13261.7	17511.7	25677.8	18616.5	17852.3	26063.1
1189	Taz	1542.17	1436.55	1701.9	1871.2	1993.66	2151.98	1953.39
1190	Kif19a	38.0112	107.653	58.3813	20.6256	30.5671	22.4165	57.7227
1191	Aldh3a2	2358.87	3640.8	2673.16	2459.04	2653.68	3549.27	2283.98
1192	Zmynd10	0	5.29443	0	0	2.26423	1.35857	2.62376
1193	Tmem115	1672.49	1709.22	1719.59	1826.52	1814.78	1841.55	2071.46
1194	Hyal2	1811.51	2473.38	2482.97	3250.83	1935.92	2228.06	2837.6
1195	Ifrd2	2151.43	1987.17	2789.03	2907.07	1781.95	2556.84	2678.86
1196	Hyal1	317.122	202.953	156.568	187.923	232.084	125.668	181.039
1197	Tusc2	900.322	921.23	927.024	1113.79	1501.19	1445.52	1403.71
1198	Nprl2	332.327	427.966	437.86	577.518	391.712	428.63	440.792
1199	Slc38a3	11.9464	46.7674	11.4993	5.72935	9.05693	4.07572	3.93564
1200	Cacna2d2	44.5274	54.7091	49.5356	4.58348	69.0591	106.648	11.8069
1201	Rassf1	2111.25	1530.97	2096.42	1807.04	2569.9	2384.3	3362.35
1202	Epn3	4495.1	1147.13	1906.24	1711.93	3555.98	2027.67	2509.63
1203	Rnf112	1.08603	1.76481	6.19195	1.14587	2.26423	8.15144	1.31188
1204	Slc3a2	5796.17	6071.82	4908.45	4738.17	5097.92	3518.71	4207.2
1205	Nxf1	3400.37	4287.6	4432.55	6075.4	3492.58	3842.73	3729.68
1206	Stx5a	2491.36	2167.19	2424.59	1969.75	2650.28	2692.69	2096.38
1207	Slc47a1	3.2581	0.882404	0.884565	2.29174	7.92481	4.75501	0
1208	Tnfrsf13b	46.6995	97.9469	45.1128	9.16695	44.1525	12.2272	20.9901
1209	Spire2	1321.7	1581.27	1989.39	1647.76	1963.09	2331.99	2652.62
1210	Prox1	2622.77	7676.04	5570.11	3953.25	1385.71	1118.11	1138.71
1211	Raver1	2706.4	2926.05	2826.18	2700.81	1929.13	2652.62	1360.42
1212	2610507B11Rik	14008.8	11355.7	11248.1	10401.1	12264.2	13701.2	11540.6
1213	AI597479	793.891	1035.06	765.149	732.211	629.457	757.405	550.99
1214	Tmem86a	343.187	465.91	421.053	348.344	298.879	192.238	186.287
1215	Optc	19.5486	7.94164	22.9987	12.6046	35.0956	25.1336	0
1216	Tex14	7.60224	22.0601	20.345	6.87522	10.189	4.75501	1.31188
1217	Ifi35	2293.7	1964.23	2542.24	2149.65	2594.81	2069.11	5469.23
1218	Rdm1	367.08	469.439	433.437	320.843	458.507	514.22	360.767
1219	Nedd8	5315.05	5250.31	6517.47	9146.33	5785.11	5370.44	9545.24
1220	Gosr1	1749.6	1993.35	1707.21	1361.29	1718.55	1925.1	1588.69
1221	Mrpl52	1553.03	1684.51	2168.95	2893.32	2093.28	2031.07	3197.05
1222	Spaca7	1.08603	0	0.884565	2.29174	1.13212	0.679287	0
1223	Kansl3	2181.84	1822.17	1947.81	1718.8	2158.95	2669.6	1873.37
1224	Eya4	6.51621	20.2953	1.76913	2.29174	4.52846	4.75501	0
1225	Ebf3	6.51621	19.4129	7.07652	14.8963	5.66058	3.39643	9.18316
1226	Uckl1os	11.9464	13.2361	21.2296	9.16695	13.5854	8.15144	11.8069
1227	Myt1	8.68827	7.94164	26.5369	16.0422	10.189	11.5479	11.8069
1228	Faf1	2319.77	1868.05	2243.26	1868.91	1968.75	2375.47	2091.14
1229	Gm266	4.34414	3.52962	4.42282	1.14587	0	0.679287	6.5594
1230	Tsacc	18.4626	22.0601	25.6524	42.3972	28.3029	36.6815	27.5495
1231	Mettl16	1108.84	1614.8	1207.43	1314.31	812.859	1103.16	1111.16
1232	Dazl	6.51621	2.64721	6.19195	3.43761	6.7927	12.9065	0
1233	Apol7a	1883.18	225.896	1086.25	520.225	1783.08	1401.37	2078.02
1234	Pigyl	992.635	681.216	850.067	1114.93	1325.71	872.884	1004.9
1235	Rbm25	6426.07	5453.26	7039.37	13726.4	4427.71	5053.89	13000.7
1236	Psen2	343.187	641.508	486.511	504.183	449.45	478.218	389.628
1237	Acaa1b	10.8603	11.4713	7.07652	20.6256	2.26423	6.11358	5.24752
1238	Plcd1	2932.29	354.727	1131.36	899.507	2469.15	1380.31	1233.17
1239	Fads1	1708.33	5843.28	2118.53	1731.41	1047.21	749.933	1593.93
1240	Lmbr1	526.727	596.505	461.743	374.699	545.68	633.095	410.619
1241	Tnfrsf22	148.787	396.2	156.568	222.299	103.023	88.9866	132.5
1242	Cars	2490.28	2110.71	2019.46	2707.69	2080.83	2056.2	3353.17
1243	Phlda2	258.476	190.599	270.677	491.578	174.346	280.546	919.628
1244	Wnt2	1.08603	3.52962	1.76913	2.29174	1.13212	0	7.87128
1245	Gabra1	4.34414	0	1.76913	0	2.26423	1.35857	0
1246	Grid2ip	185.712	0.882404	31.8443	11.4587	99.6262	41.4365	19.6782
1247	Kdelr3	382.284	512.677	272.446	198.235	563.794	660.267	309.604
1248	Apip	450.704	532.09	544.007	586.685	536.623	432.706	641.51
1249	Pdhx	1068.66	1193.01	1084.48	1223.79	1032.49	1355.18	1283.02
1250	Vac14	1117.53	1076.53	1232.2	1306.29	861.54	1126.26	1340.74
1251	Mcoln2	358.391	232.955	419.284	374.699	533.227	1027.08	511.633
1252	Slc5a1	4501.61	1604.21	3996.46	3069.78	4587.33	5453.99	4426.28
1253	Akt1s1	2469.64	2420.44	2627.16	2849.78	2463.48	2577.21	3136.71
1254	Tbrg1	5759.24	3965.53	5365.77	4822.96	6309.28	7161.04	6796.85
1255	Panx3	141.184	0	0	0	44.1525	13.5857	0
1256	Adssl1	230.239	319.43	139.761	123.754	157.364	112.762	116.757
1257	Cfap161	0	0.882404	7.07652	1.14587	3.39635	0	0
1258	Brf1	1101.24	1317.43	1291.46	1652.34	1200.04	1129.65	1712
1259	Vipr2	14.1184	30.8842	6.19195	9.16695	21.5102	11.5479	17.0544
1260	Odc1	11947.5	15841.8	8958.87	9234.56	10679.3	9889.06	10314
1261	Thg1l	785.203	791.517	1037.59	1212.33	726.819	923.151	1213.49
1262	Adam19	165.077	502.971	123.839	63.0228	117.74	84.9109	60.3465
1263	Pabpc4	5058.75	7016	5679.79	6595.62	4607.71	6251.48	7721.73
1264	Exoc3l2	18.4626	27.3545	15.0376	33.2302	11.3212	7.47216	14.4307
1265	Zfp296	257.39	48.5322	78.7263	121.462	189.063	52.3051	120.693
1266	Plin5	44.5274	164.127	46.8819	76.7732	16.9817	27.8508	41.9802
1267	Sugp1	1481.35	1343.02	1601.06	1505.67	1361.94	1499.87	1601.81
1268	Dhdh	31.495	39.7082	33.6135	33.2302	39.6241	22.4165	6.5594
1269	Zfp790	505.006	650.332	505.971	383.866	499.263	573.318	348.96
1270	Fsd1	0	8.82404	2.65369	5.72935	0	0	5.24752
1271	Pinlyp	722.213	0	91.1102	90.5237	507.188	141.292	169.233
1272	Fuz	350.789	481.793	414.861	407.929	324.917	324.699	313.539
1273	Sptbn4	24.9788	45.885	24.7678	26.355	20.3781	21.7372	34.1089
1274	Pgam1	18493	15241.8	13612.6	16757.2	16500.6	16190.1	19140.3
1275	Evi5	1272.83	1708.33	1206.55	1301.71	1154.76	1226.79	926.188
1276	Evi5l	838.419	557.68	638.656	509.912	859.276	773.708	676.93
1277	Snapc2	1103.41	1173.6	1272	1493.07	1186.46	1183.32	1731.68
1278	Git1	2426.2	2960.47	2465.28	2448.72	2250.65	2706.96	2123.93
1279	Gltp	9658.1	2081.59	4030.96	3902.83	7243.28	4651.76	6093.68
1280	Bnip2	3171.22	1783.34	1563.91	1663.8	3102	1322.57	1363.04
1281	Ccnt1	1354.28	2273.96	1439.19	1423.17	1347.22	1466.58	1151.83
1282	Scarf2	119.464	240.014	247.678	230.32	99.6262	62.4944	128.564
1283	Brms1l	455.048	517.971	499.779	379.283	425.676	347.116	240.074
1284	Med15	2607.57	2020.71	2338.79	2284.86	2139.7	2436.6	2665.74
1285	Dhdds	1557.37	1924.52	1861.12	1664.95	1489.86	1741.01	1752.67
1286	Crybg2	1962.46	433.261	911.102	876.59	1647.23	1327.33	1344.68
1287	Ubxn11	27.1509	43.2378	21.2296	32.0843	11.3212	23.775	23.6138
1288	Mogat1	0	0.882404	1.76913	1.14587	1.13212	3.39643	0
1289	Tjap1	1208.76	1020.94	888.988	822.734	1081.17	899.376	839.603
1290	Ehf	22751.3	11443.9	15532.1	13535	19815.4	17181.9	12331.7
1291	Rpl15	37471.4	34211.7	37045.6	54490.7	51460.3	44194.4	54688.4
1292	Tmem167	2572.82	2185.72	2347.64	2826.86	2675.19	2568.38	2720.84
1293	Steap4	3169.05	2619.86	2899.6	2973.53	2652.55	2567.03	3906.78
1294	Mplkip	520.21	463.262	622.734	963.676	729.083	637.85	976.039
1295	Kif11	2440.32	2386.9	1904.47	1848.29	1488.73	2073.86	1742.18
1296	Rpa3	1027.39	1278.6	1253.43	2066	1234.01	1539.26	1813.02
1297	Mlkl	1696.39	1326.25	1420.61	1270.77	1104.95	1629.61	3252.15
1298	Phox2b	1.08603	6.17683	3.53826	10.3128	1.13212	0	0
1299	Tnpo3	4561.34	3969.94	3798.32	4647.65	3682.77	4045.83	4201.95
1300	Ttll5	505.006	705.041	641.31	600.436	452.846	527.806	620.519
1301	Zfp715	478.941	580.622	370.633	430.847	631.721	669.777	304.356
1302	Retn	60.8179	0	0	2.29174	12.4533	8.83073	2.62376
1303	Rps5	36647.1	28861.7	35004	47207.5	44515.9	42934.3	53286
1304	Podnl1	27.1509	111.183	28.3061	13.7504	36.2277	15.6236	52.4752
1305	Adgrl1	481.113	1013	573.198	538.559	314.728	144.009	187.599
1306	Amotl1	2898.63	1655.39	1527.64	1501.09	1882.71	652.795	797.623
1307	2200002J24Rik	2.17207	1.76481	0	3.43761	1.13212	3.39643	1.31188
1308	Etv5	1487.87	7006.29	3307.39	1668.39	533.227	589.621	592.97
1309	Tmem190	8.68827	40.5906	0	3.43761	2.26423	4.75501	5.24752
1310	Gfod2	771.084	802.106	733.304	928.154	737.008	583.507	844.851
1311	Enkd1	216.121	272.663	231.756	390.741	169.817	137.216	372.574
1312	Atp6v0d1	3589.34	2303.96	2801.42	2457.89	4088.07	3848.84	3207.55
1313	Ptprs	2176.41	3313.43	1586.91	1883.81	1802.33	832.127	1060
1314	Slc41a1	1299.98	2942.82	1380.81	1159.62	786.821	876.28	768.762
1315	Fer1l4	1331.48	422.672	1086.25	1621.41	928.335	1055.61	2533.24
1316	Iglon5	20.6347	8.82404	14.153	6.87522	9.05693	5.4343	3.93564
1317	Igf2bp1	20.6347	17.6481	17.6913	40.1054	6.7927	14.9443	30.1732
1318	B4galnt2	329.068	3070.77	596.197	36.6678	799.274	1010.1	34.1089
1319	Zfp651	156.389	309.724	178.682	100.837	112.08	124.989	48.5396
1320	Nelfb	3652.33	3145.77	3925.7	3673.66	3741.64	4074.36	4343.64
1321	Card14	1440.08	1674.8	1740.82	2212.67	1504.58	2534.42	2659.18
1322	Tmem175	439.844	304.43	486.511	538.559	450.582	557.695	478.836
1323	Bcas1	1429.22	1012.12	1805.4	393.033	2168	2575.86	456.534
1324	Tango2	720.041	814.459	939.408	865.131	1043.81	1103.16	1243.66
1325	Aldh1a2	11.9464	185.305	14.153	4.58348	13.5854	1.35857	14.4307
1326	Ndufs2	11404.4	11668	12837.7	14308.5	14073.3	15660.3	17244.7
1327	Snx31	9.77431	5.29443	6.19195	1.14587	7.92481	8.15144	0
1328	Atraid	2103.65	1193.01	1980.54	1886.1	2625.38	2734.13	2076.71
1329	Cad	1594.3	2300.43	1708.09	1975.48	871.729	1311.7	1851.06
1330	Lypd8	295226	123798	367718	279357	555268	527250	678680
1331	Sh3bp5l	2738.98	1669.51	2389.21	1976.62	2681.98	2509.97	2404.68
1332	1810065E05Rik	564.738	1838.05	561.699	373.553	1142.31	944.209	663.811
1333	Atad1	3754.42	4081.12	3859.36	3832.93	3788.06	4710.18	3085.54
1334	Pten	5293.33	4669.68	5203.9	5029.22	5019.8	4864.37	4241.31
1335	Pea15a	3558.93	6736.28	4268.03	3027.39	2906.14	2111.22	3299.38
1336	Timm23	5362.84	5330.6	3776.21	7386.27	6243.62	7111.46	8250.42
1337	Tnfaip8l2	56.4738	91.7701	32.7289	14.8963	56.6058	25.8129	70.8415
1338	Trnt1	1675.75	1778.04	1555.07	1819.64	1646.1	1940.04	1712
1339	Ly6g6e	1511.76	292.958	1080.94	1371.61	1433.26	1329.36	2005.87
1340	Ehmt2	6100.25	6109.77	7089.79	7571.9	6014.93	6569.38	8678.09
1341	Elof1	2962.7	2288.07	2898.72	4255.76	3845.8	3738.12	4998.26
1342	Med16	1595.38	1047.41	1278.2	1230.66	1373.26	1431.94	1218.74
1343	St3gal1	866.655	1416.26	313.136	238.341	718.894	296.848	460.47
1344	Tmem259	3396.03	3185.48	3276.43	3539.59	3759.76	3439.91	5298.68
1345	Rnf170	967.657	467.674	1034.94	1149.31	1141.17	1249.89	968.168
1346	Clip3	22.8067	99.7117	49.5356	19.4798	23.7744	32.6058	18.3663
1347	Dedd	1790.87	1751.57	1890.32	1843.7	2049.13	2118.7	2260.37
1348	Mcemp1	42.3553	98.8293	49.5356	14.8963	78.116	32.6058	70.8415
1349	Nit1	1302.16	1587.45	1593.1	1716.51	1638.17	1669.69	2160.67
1350	Pax5	1.08603	0	6.19195	0	2.26423	0	0
1351	Prdm15	402.919	457.085	394.516	360.949	350.956	455.802	335.841
1352	Rnf168	1442.25	1524.79	1589.56	2146.21	1289.48	1447.56	1781.53
1353	Tctex1d2	155.303	147.362	151.261	170.735	115.476	97.8173	157.426
1354	Chp1	12167.9	8376.66	9187.98	6258.74	12891.4	11421.5	6865.07
1355	Trpv4	125.98	162.362	75.188	93.9613	105.287	44.1537	61.6584
1356	Klhl3	14.1184	44.1202	11.4993	6.87522	5.66058	12.2272	3.93564
1357	Tvp23b	1743.09	2293.37	2035.38	1658.07	2314.05	2858.44	1380.1
1358	Dnajc7	8020.36	6468.91	9156.13	10126	7250.07	8588.22	10565.9
1359	Cacybp	3194.03	5349.14	3768.25	5007.45	2955.96	3252.43	5158.31
1360	Cluap1	679.858	607.094	797.878	1017.53	690.591	574.677	997.029
1361	Zswim7	222.637	143.832	268.023	350.636	286.425	311.113	423.737
1362	Pigl	202.002	209.13	204.335	168.443	164.157	186.125	211.213
1363	Ndufa2	2548.92	2410.73	3667.41	5298.5	3413.33	2834.66	5861.48
1364	Pam16	537.587	569.151	719.151	923.571	691.723	658.908	1037.7
1365	Glis2	347.531	249.72	409.554	449.181	287.558	164.387	620.519
1366	Cox6c	8534.06	6552.74	10156.6	15212.6	13943.1	12133.4	17400.8
1367	Bicc1	71.6783	267.369	113.224	124.9	58.87	44.8329	82.6485
1368	Ube2z	7291.63	6479.5	6453.79	6688.44	8107.08	7827.42	7263.88
1369	Tmem87b	1832.14	1903.35	1900.93	1419.73	2127.25	2684.54	1267.28
1370	Anapc1	3429.7	3614.33	2978.33	2857.8	2577.83	2982.07	2604.08
1371	Mertk	232.411	232.072	328.174	77.9191	434.733	460.557	74.7772
1372	Tsg101	3621.92	3340.78	3927.47	4429.93	3664.66	3507.84	3891.04
1373	Hps5	1034.99	930.937	1015.48	741.377	1211.36	1275.02	827.797
1374	Map3k4	1542.17	1557.44	1622.29	1647.76	1204.57	1344.31	1523.09
1375	Piezo1	3946.65	2453.08	2728	3399.79	2565.38	2710.35	4194.08
1376	Blk	11.9464	3.52962	13.2685	3.43761	6.7927	0.679287	11.8069
1377	Rnf166	897.064	694.452	919.948	1042.74	1299.67	949.643	1199.06
1378	Ankrd28	1656.2	1452.44	977.444	1232.96	1437.79	2050.09	1103.29
1379	Ankrd52	1820.19	2306.61	1371.08	752.836	1300.8	1626.89	767.45
1380	Pkd2l2	7.60224	9.70645	7.96108	3.43761	9.05693	18.3407	10.495
1381	Srp19	1645.34	1689.8	1972.58	3208.43	1800.06	1539.26	3445
1382	Klra17	5.43017	6.17683	9.73021	3.43761	5.66058	4.07572	3.93564
1383	Wdfy2	142.27	127.949	75.188	46.9806	167.553	143.33	47.2277
1384	Rbsn	1238.08	1050.06	1047.32	712.731	1162.68	1169.05	764.826
1385	Mrps25	2386.02	2944.58	3179.13	4052.94	2225.74	2670.96	3691.63
1386	Dguok	736.331	594.741	869.527	843.36	797.01	815.144	822.549
1387	Camta1	325.81	1086.24	796.108	882.319	361.145	407.572	469.653
1388	Csf1	380.112	1531.85	497.125	342.615	310.2	276.47	325.346
1389	Strip1	3157.1	3152.83	3034.06	2962.07	2775.95	2925.69	3346.61
1390	Kif1a	155.303	1573.33	287.484	140.942	70.1912	76.0801	69.5297
1391	Alx3	0	9.70645	7.96108	1.14587	0	0.679287	0
1392	Slc25a11	3341.73	3292.25	3719.6	3671.37	4028.07	3946.66	3914.65
1393	Chrne	1.08603	5.29443	2.65369	3.43761	1.13212	1.35857	0
1394	Cmc2	435.5	472.086	519.24	711.585	420.015	489.766	711.039
1395	Chfr	2750.93	2828.99	3028.75	2917.38	3055.58	3428.36	2991.09
1396	Ceacam16	0	5.29443	5.30739	0	0	1.35857	3.93564
1397	Hoxa2	30.409	21.1777	44.2282	68.7522	40.7562	48.9087	68.2178
1398	Adam28	2561.96	786.222	1044.67	953.363	2077.43	643.285	249.257
1399	Tex261	3184.25	3206.66	3456.88	3310.42	3183.51	3868.54	3521.09
1400	Fam120b	996.98	1235.37	1151.7	939.613	1109.47	1288.61	864.529
1401	Tbp	577.77	680.334	605.042	658.875	703.044	690.156	661.188
1402	Psmb1	8651.35	8308.72	9656.8	12415.5	11213.6	10181.2	13840.3
1403	Pdcd2	695.062	714.748	887.219	1393.38	993.998	950.322	1449.63
1404	Dll1	409.435	183.54	254.755	159.276	290.954	341.681	224.332
1405	Nol3	204.174	190.599	236.179	256.675	142.647	134.499	254.505
1406	Fhod1	636.416	502.971	804.07	690.959	709.837	964.587	1100.67
1407	Plekhg4	0	8.82404	2.65369	2.29174	3.39635	2.71715	1.31188
1408	Slc9a5	46.6995	43.2378	51.3048	44.6889	43.0204	52.3051	76.0891
1409	Elmo3	2191.62	1491.26	2324.64	2007.56	2619.72	3020.11	2783.81
1410	Stc1	44.5274	742.102	99.9558	171.88	40.7562	27.8508	74.7772
1411	4931428F04Rik	211.777	170.304	160.106	151.255	210.574	155.557	194.158
1412	Tppp3	4359.34	199.423	1462.19	1772.66	6153.05	6851.97	7073.66
1413	Msh3	599.491	495.029	739.496	826.172	518.509	716.648	516.881
1414	Adamts13	0	2.64721	1.76913	0	1.13212	2.03786	0
1415	Tmem208	1356.46	1537.15	1664.75	2185.17	1674.4	1710.44	2222.33
1416	E2f4	2271.98	2116.89	1889.43	1891.83	2244.99	2440	2308.91
1417	Surf4	13832.8	13308.4	13029.6	11504.5	14348.4	14652.9	14492.3
1418	Surf2	497.404	604.447	652.809	944.196	515.113	596.414	814.678
1419	Dnajb9	1444.43	2378.08	1335.69	1165.35	2149.89	1671.05	969.48
1420	Naf1	641.846	556.797	503.317	701.272	672.477	694.911	634.95
1421	Yes1	2295.88	3140.48	2208.76	2148.51	2582.36	2934.52	1683.14
1422	Ppp1cb	16898.7	15124.4	16317.6	17111.3	18965.2	17562.3	15966.9
1423	Gorasp2	5602.85	4987.35	5495.8	5376.42	4936.03	5263.79	6018.91
1424	Tsen15	287.799	412.083	452.897	577.518	269.444	280.546	401.435
1425	Oc90	0	0	3.53826	8.02109	0	0.679287	3.93564
1426	Efr3a	3991.18	3296.66	3151.7	3022.8	3424.65	3871.26	2998.96
1427	Trappc2l	849.279	877.992	1098.63	1333.79	1246.46	1296.08	1907.47
1428	Acsf3	729.815	748.279	871.296	1137.85	712.101	1000.59	1265.96
1429	Ddx19a	2609.74	2588.97	2460.86	2396.01	2157.81	2425.73	2276.11
1430	Galns	745.02	728.866	698.806	894.924	733.611	1065.8	1365.67
1431	Gata2	27.1509	261.192	143.3	96.253	27.1708	29.8886	5.24752
1432	C8g	15.2045	15.8833	31.8443	27.5009	41.8883	48.2294	10.495
1433	Entpd2	486.543	260.309	438.744	326.573	755.122	838.24	709.727
1434	Rabl6	3110.4	3046.94	3256.08	4311.91	2552.92	3256.5	4285.91
1435	Ptgds	4.34414	58.2387	42.4591	40.1054	2.26423	0.679287	6.5594
1436	Edf1	6318.55	6534.2	8565.24	11105.8	7681.41	7444.98	15010.5
1437	Clic3	1275	8.82404	233.525	187.923	1137.78	278.508	358.143
1438	Npdc1	1992.87	2491.03	2296.33	2501.43	2011.77	2132.28	3164.26
1439	Fbxw5	1705.07	1224.78	1308.27	1191.7	1701.57	1738.97	1336.81
1440	Slc25a13	849.279	945.938	690.845	690.959	712.101	1046.78	746.46
1441	Ube2i	6104.6	6447.73	5922.16	7354.19	5991.16	5907.08	6930.66
1442	Tsr3	623.384	550.62	764.264	1102.33	576.247	522.372	965.544
1443	Unkl	395.317	405.906	282.176	182.193	452.846	335.568	207.277
1444	Lrrk1	3387.34	2378.96	3497.57	3329.9	2533.68	2888.33	3465.99
1445	Aldh1a3	28025.1	14489.1	19378.2	14352	30170.9	15639.2	13634.4
1446	Actn1	6509.69	10992.1	7990.28	9076.43	4084.68	5818.09	8586.26
1447	Sirt2	1380.35	1393.32	1284.39	1237.54	1501.19	1584.78	1347.3
1448	Hnrnpl	11394.7	10815.6	10579.4	13146.6	9293.54	9414.92	12684.6
1449	Nolc1	2404.48	3123.71	2732.42	3722.93	1349.48	2003.22	3517.15
1450	Casd1	1410.76	1298.9	1763.82	786.066	2057.06	3018.75	688.737
1451	Cnksr3	422.467	335.314	312.251	201.673	416.619	384.476	119.381
1452	Mtmr1	1410.76	775.633	980.983	757.42	1486.47	1230.19	676.93
1453	Hmgb3	3560.02	3791.69	4670.5	6146.44	2843.88	3761.89	4217.7
1454	Map2	357.305	94.4173	160.106	85.9402	216.234	100.534	82.6485
1455	Cyp2j9	110.776	15.8833	51.3048	60.7311	136.986	82.1937	56.4109
1456	Abca1	915.527	1821.28	735.958	560.33	422.279	413.686	324.034
1457	Nipsnap3b	1617.11	1847.75	1832.82	2291.74	2049.13	2548.01	2514.87
1458	Lage3	1301.07	1303.31	1629.37	2039.65	1727.61	1673.08	1835.32
1459	Ubl4a	2540.23	1941.29	2420.17	2988.43	3360.12	3072.41	3820.2
1460	Gdi1	2591.28	3424.61	3107.48	1910.16	2683.12	2573.82	2129.18
1461	Sash1	2109.08	1347.43	2213.18	1524.01	2314.05	1952.95	1132.15
1462	Gadd45b	1515.02	1051.83	1489.61	1564.11	2011.77	1496.47	1706.76
1463	Slamf6	18.4626	30.8842	14.153	16.0422	18.1139	2.03786	9.18316
1464	Slamf1	8.68827	19.4129	7.07652	3.43761	19.246	2.03786	6.5594
1465	Zdhhc12	546.275	961.821	901.372	1171.08	569.454	730.913	999.653
1466	Endog	448.532	271.781	416.63	508.766	624.928	483.652	793.688
1467	Cybb	2066.72	712.983	478.55	272.717	1658.55	295.49	935.371
1468	Golga7	3505.72	2451.32	2858.91	3141.97	3892.22	3005.84	2903.19
1469	Xk	410.521	410.318	479.434	358.657	524.17	607.962	457.846
1470	Pcolce2	97.7431	6.17683	114.109	176.464	69.0591	119.555	282.054
1471	Cd48	55.3878	109.418	44.2282	25.2091	62.2664	18.3407	74.7772
1472	Clpx	2823.69	1719.81	2099.96	2251.63	3162	3047.96	2794.31
1473	Trabd	4881.72	3911.7	4321.98	3773.35	5198.68	4613.04	4674.23
1474	Dennd6b	62.99	113.83	119.416	184.485	76.9839	91.7037	184.975
1475	Cd83	69.5062	299.135	206.988	37.8137	92.8335	86.9487	55.099
1476	Ace2	401.833	25.5897	100.84	14.8963	187.931	231.637	41.9802
1477	Gzmb	261.734	505.618	129.146	18.3339	180.006	115.479	149.554
1478	Gzmf	129.238	43.2378	15.9222	3.43761	1.13212	6.11358	14.4307
1479	C4a	11.9464	50.2971	60.1504	60.7311	9.05693	14.9443	24.9257
1480	Ager	19.5486	24.7073	9.73021	68.7522	14.7175	21.7372	34.1089
1481	Atf6b	2773.73	3493.44	2806.72	2367.37	2751.04	2875.42	2391.56
1482	Egfl8	21.7207	8.82404	20.345	42.3972	24.9066	8.83073	45.9158
1483	Notch4	662.481	735.043	546.661	441.16	432.468	654.153	1109.85
1484	Ppt2	955.71	1194.78	1024.33	971.697	1095.89	1356.54	1119.03
1485	Prrt1	15.2045	8.82404	6.19195	0	12.4533	6.79287	15.7426
1486	Rnf5	2117.77	2257.19	3086.25	2571.33	2376.31	2883.57	3101.29
1487	Fam163a	0	3.52962	0.884565	0	3.39635	2.03786	0
1488	Cacfd1	2172.07	3070.77	2813.8	2657.27	2062.72	2518.12	2446.66
1489	Hivep2	1824.54	1117.12	1029.63	930.446	1640.44	1258.04	1073.12
1490	Arnt	1703.99	1515.97	1429.46	932.738	1530.62	1583.42	920.94
1491	Itga2	906.839	978.586	616.542	339.177	747.197	635.813	339.777
1492	Mocs2	2821.52	2222.78	2677.58	3242.81	2899.35	2539.17	3284.95
1493	Nat9	709.18	546.208	950.023	1122.95	767.575	955.757	1486.36
1494	Lpl	192.228	232.955	129.146	111.149	91.7014	73.363	56.4109
1495	Atp6v0e	4662.35	4745.57	5244.59	6290.82	5850.78	5087.18	6913.61
1496	Zfp318	499.576	721.807	497.125	485.849	407.562	592.338	359.455
1497	Ttbk1	2.17207	5.29443	0.884565	3.43761	0	0.679287	0
1498	Srf	2118.85	1839.81	1537.37	1396.81	2552.92	2276.97	1793.34
1499	Gata3	421.381	216.189	181.336	123.754	172.082	66.5701	253.193
1500	Gata5	523.469	772.104	748.342	1471.3	387.184	943.53	1381.41
1501	Lama5	2250.26	5600.62	2047.77	3217.6	1455.9	864.053	2834.97
1502	Steap1	348.617	965.35	474.127	937.321	297.747	499.955	717.599
1503	Steap2	1661.63	2614.56	1892.08	2452.16	1443.45	1817.77	2772
1504	Hspa8	83360.7	155889	129801	132757	80924.8	99360	153329
1505	Serac1	106.431	176.481	91.1102	74.4815	86.0408	145.367	82.6485
1506	Awat1	623.384	0	0	0	152.836	77.4387	0
1507	Pdzd11	1460.72	1374.79	1695.71	2068.29	1475.15	1602.44	2775.94
1508	Psma2	9771.05	8994.35	9369.31	12344.5	11077.8	10817.6	14548.8
1509	Mrpl32	830.816	933.584	960.638	1632.86	974.752	1086.18	1604.43
1510	Setdb1	1601.9	1699.51	1473.69	1498.8	1265.71	1431.94	1512.6
1511	Anxa9	240.014	56.4739	48.6511	59.5852	110.947	82.873	38.0445
1512	Arnt2	172.679	1032.41	275.1	185.631	60.0022	41.4365	62.9703
1513	Prune1	1321.7	1245.07	1837.24	1491.92	1184.19	1394.58	1408.96
1514	Cers2	3903.21	5086.18	4484.74	4849.32	3499.37	4373.25	4476.14
1515	Capza2	11377.3	7583.38	9200.36	6537.18	12875.6	13380.6	9196.28
1516	Plekho1	272.595	703.276	446.705	459.494	227.555	156.915	306.98
1517	Vps45	929.645	1081.83	1130.47	1001.49	974.752	968.663	1167.57
1518	Prpf3	1252.2	1508.03	1264.93	1353.27	978.148	1091.61	1464.06
1519	Anp32e	6568.34	6640.09	6712.96	6800.73	4493.37	5155.11	6645.99
1520	Aph1a	9911.15	7116.59	9863.78	9559.99	12307.2	12371.2	13349.7
1521	Tab2	4386.49	3406.96	3629.37	3163.75	3793.72	3421.57	3254.78
1522	Ppil4	1696.39	1423.32	1328.62	1362.44	1644.96	1413.6	1221.36
1523	Cnih1	3028.95	3009.88	3116.32	3544.17	3044.26	3471.84	3587.99
1524	Eps8	11331.7	8873.46	9356.93	10030.9	11952.9	13107.5	13504.5
1525	Med22	2905.14	2986.94	2902.26	2659.56	3457.48	3032.34	2413.86
1526	Abo	156.389	179.128	198.143	91.6695	293.218	382.439	230.891
1527	Surf1	1169.66	1223.01	1326.85	1389.94	1601.94	1745.09	1562.45
1528	Med28	2480.5	2672.8	3056.17	3039.99	2762.36	3233.41	4247.87
1529	Qdpr	2635.81	3459.03	3357.81	4058.67	3151.81	4064.17	3677.2
1530	Gnrh1	3.2581	0.882404	1.76913	5.72935	3.39635	2.71715	5.24752
1531	Tnr	0	0	2.65369	0	3.39635	1.35857	0
1532	Sqstm1	12053.9	12134.8	10252.1	9284.98	15016.4	11813.5	14741.6
1533	Nfe2l2	6276.19	5943.88	5625.83	6053.63	5768.13	4452.73	5088.78
1534	Rxrg	1.08603	0.882404	4.42282	1.14587	6.7927	3.39643	0
1535	Rxra	4427.76	2114.24	2692.62	2260.8	3972.6	3198.08	2531.93
1536	Adamtsl4	3839.13	592.976	1444.49	1265.04	3631.83	1158.86	1483.74
1537	Fcrls	3.2581	61.7683	17.6913	25.2091	14.7175	8.15144	3.93564
1538	Prpsap1	2002.65	2231.6	2135.34	2500.29	1925.73	2339.46	3039.63
1539	Fam184b	31.495	88.2404	37.1517	20.6256	18.1139	40.0779	34.1089
1540	Ncapg	1088.21	1532.74	850.067	1234.1	537.755	965.946	1254.16
1541	Lcorl	488.715	675.039	540.469	501.891	474.357	650.757	355.52
1542	Lta4h	4585.24	6629.5	5461.3	6792.71	4504.69	5981.12	7158.93
1543	Amdhd1	109.689	7.05924	14.153	32.0843	90.5693	24.4543	26.2376
1544	Dstn	41805.8	31212.4	43066.8	47609.7	53064.6	60333.6	49265
1545	Macroh2a1	5378.04	5263.54	5954.01	6483.33	4843.19	4245.54	6331.13
1546	Gtf2ird2	348.617	378.551	424.591	590.123	293.218	316.548	409.307
1547	Bola1	578.856	594.741	936.754	1274.21	699.648	732.951	1237.1
1548	Castor2	225.895	525.031	255.639	260.112	172.082	62.4944	111.51
1549	Fcgr1	135.754	376.787	82.2645	50.4183	106.419	48.9087	127.252
1550	Ncf1	279.111	533.855	306.059	145.525	304.539	152.16	258.44
1551	Wnt11	114.034	97.9469	33.6135	53.8559	101.89	42.7951	32.797
1552	Adss	9293.2	4271.72	5952.24	5880.6	9398.83	6424.02	6434.77
1553	1700016C15Rik	102.087	4.41202	24.7678	29.7926	92.8335	24.4543	14.4307
1554	Il17rb	38.0112	52.9443	27.4215	61.8769	43.0204	75.4009	135.124
1555	Cacna1d	53.2157	77.6516	55.7276	60.7311	43.0204	86.9487	120.693
1556	Chdh	2891.02	1832.75	2314.02	2514.04	3282	6274.57	3925.15
1557	Actr8	957.882	1137.42	786.378	1085.14	906.825	1088.9	1003.59
1558	Lrrc27	10.8603	20.2953	22.9987	9.16695	16.9817	13.5857	3.93564
1559	Stk32c	91.2269	50.2971	53.0739	14.8963	53.2095	41.4365	104.95
1560	Fnta	3065.87	1369.49	3092.44	3557.92	3195.96	3100.94	3780.84
1561	Mtrex	2674.9	3014.29	2513.93	2609.14	2304.99	2670.28	2705.1
1562	Lbp	196.572	422.672	269.792	153.546	204.913	213.975	158.738
1563	Celsr1	3772.88	6327.72	4226.45	4441.39	2309.52	3631.47	3190.49
1564	Fli1	61.904	149.126	56.6122	77.9191	78.116	27.8508	64.2821
1565	Stard13	778.687	787.105	492.703	370.116	525.302	457.16	263.688
1566	Tenm1	66.2481	0	11.4993	35.522	70.1912	17.6615	6.5594
1567	Camk1g	5.43017	2.64721	0	2.29174	2.26423	3.39643	0
1568	Utp25	428.984	557.68	479.434	496.161	395.109	387.194	384.381
1569	Hsd11b1	33.6671	132.361	16.8067	29.7926	30.5671	10.1893	31.4851
1570	Syt14	1.08603	3.52962	7.96108	3.43761	13.5854	3.39643	0
1571	H2-M3	544.103	535.619	354.711	220.007	525.302	493.162	742.524
1572	Lonrf3	195.486	163.245	209.642	248.654	175.478	345.078	291.237
1573	Atp5e	5248.8	5020.88	7206.55	11053.1	7383.66	6620.33	11902.7
1574	Nelfcd	1952.69	1824.81	2294.56	2582.79	1803.46	2497.06	2665.74
1575	Tubb1	0	4.41202	3.53826	2.29174	0	0	0
1576	Ctsz	5687.56	10165.3	6435.21	8206.72	5791.91	7440.91	15882.9
1577	Prelid3b	3549.16	3202.25	3959.31	4750.77	4821.68	5593.25	6531.85
1578	Sertad4	671.169	134.125	230.871	257.821	395.109	161.67	289.926
1579	H2-M2	24.9788	52.0619	38.9209	20.6256	13.5854	7.47216	39.3564
1580	Ube2a	1610.59	1619.21	1958.43	2528.93	1814.78	1899.97	2777.25
1581	Slc25a5	36655.8	26833	35865.6	41105.8	49240.3	52931.4	51698.6
1582	Ppdpf	1996.13	2071	3030.52	3709.18	2799.72	3157.33	4245.24
1583	Kcnq2	3.2581	7.05924	4.42282	1.14587	9.05693	10.1893	10.495
1584	Eef1a2	76.0224	31.7666	11.4993	3.43761	50.9452	38.0401	2.62376
1585	Col20a1	14.1184	21.1777	17.6913	16.0422	27.1708	25.1336	19.6782
1586	Pls3	10152.2	7527.79	5864.67	4515.87	9394.3	3072.41	3598.49
1587	Mpped2	156.389	11.4713	50.4202	38.9596	126.797	28.5301	64.2821
1588	Nkap	779.773	855.932	919.063	1536.61	746.065	721.403	1237.1
1589	Ndufa1	2515.26	2053.36	3470.15	4279.82	3824.29	3744.23	4573.22
1590	E2f3	650.535	1065.06	681.115	674.917	600.022	682.004	533.935
1591	Cr1l	3879.31	2672.8	3735.52	3997.94	4885.08	4992.76	4316.09
1592	Ppfibp1	4589.58	3841.99	2159.22	2031.63	3371.44	2220.59	2000.62
1593	Cd46	8.68827	8.82404	5.30739	14.8963	14.7175	23.0958	10.495
1594	Cd34	432.242	823.283	310.482	552.309	593.229	217.372	246.634
1595	Plgrkt	2257.87	1029.77	2150.38	1831.1	3260.49	3455.53	4667.67
1596	Cd274	1065.4	977.704	373.286	89.3778	1014.38	686.08	864.529
1597	Pdcd1lg2	13.0324	96.1821	11.4993	1.14587	5.66058	6.79287	13.1188
1598	Gtf3a	1333.65	1433.91	1582.49	1868.91	1444.58	1408.16	1663.46
1599	Mtif3	1518.28	1300.66	1515.26	1819.64	1934.79	2008.65	1996.68
1600	Lnx2	1133.82	1272.43	927.909	770.024	1012.11	887.828	856.658
1601	Il19	2.17207	0.882404	3.53826	0	1.13212	0	0
1602	Dyrk3	478.941	985.646	981.867	1409.42	336.239	478.218	1077.05
1603	Mapkapk2	5444.29	4877.05	4652.81	4473.47	5335.66	5140.16	5065.17
1604	Il10	2.17207	8.82404	6.19195	2.29174	10.189	2.03786	13.1188
1605	Lamp2	17088.8	44063.7	14472.4	16238.1	16262.8	11003.8	9335.34
1606	Atxn10	2960.53	2382.49	2286.6	2873.84	2337.82	1569.83	2358.76
1607	Foxred2	62.99	151.774	68.9961	66.4604	75.8518	44.8329	48.5396
1608	Eif3d	6779.03	7943.4	6910.22	8581.42	6237.96	6793.55	9770.89
1609	H3f3b	55547.4	47326	58929.7	66011.2	52307.2	57218.4	64535.3
1610	Nup50	3788.09	3131.65	3129.59	2926.55	3279.74	3492.89	3573.56
1611	Phf21b	248.702	308.842	375.056	418.242	164.157	399.421	422.425
1612	Ift27	560.394	512.677	534.277	666.896	543.416	560.412	737.277
1613	Pacsin2	5312.88	4448.2	5019.91	3917.73	5778.32	6902.91	5122.89
1614	Cmah	39.0972	206.483	37.1517	21.7715	37.3598	82.1937	15.7426
1615	Ttll12	1752.86	2575.74	1962.85	2145.07	1315.52	1501.9	1832.7
1616	Bik	267.164	208.247	291.906	354.074	331.71	214.655	407.995
1617	Scube1	195.486	967.998	340.558	285.321	79.2481	84.2316	154.802
1618	Tox4	3112.57	3500.5	2664.31	2394.87	3099.73	2992.94	2783.81
1619	Mrps18c	2608.65	1965.11	2888.99	3775.64	3146.15	2867.27	4480.07
1620	Sulf1	314.95	1689.8	143.3	191.36	237.744	119.555	137.747
1621	Srsf6	7612.01	7323.96	7851.4	10550	6688.54	7139.31	8242.54
1622	Plcg1	1625.79	2918.11	1798.32	2134.75	1240.8	1203.02	1385.35
1623	Kctd2	980.689	705.041	1060.59	1212.33	1048.34	1235.62	1275.15
1624	Tmprss6	4.34414	195.011	17.6913	18.3339	7.92481	0.679287	7.87128
1625	Kctd5	4436.45	3655.8	5363.12	5479.55	5164.71	5983.84	6350.81
1626	Etaa1	572.34	592.093	528.97	570.643	566.058	758.764	478.836
1627	Matn4	5.43017	35.2962	6.19195	10.3128	7.92481	6.79287	10.495
1628	Svs4	9.77431	0	0	0	0	1.35857	0
1629	Slpi	11464.2	1535.38	2467.05	2118.71	14496.7	14241.3	3727.05
1630	Svs5	2.17207	0	0	0	1.13212	2.71715	0
1631	Sdc4	17463.4	12312.2	11165.9	10636	22111.4	16838.2	12638.7
1632	Il13ra1	6367.42	5314.72	5407.35	4172.11	8128.59	8897.98	6117.3
1633	Nbr1	4460.34	5522.09	5149.94	4683.17	4400.54	4238.07	3494.85
1634	Cyth1	2639.06	2203.36	2097.3	1744.01	3005.77	2548.68	2345.64
1635	Rnd3	3459.02	1325.37	2123.84	1661.51	3894.48	2835.34	2270.86
1636	Brca1	569.082	830.343	548.43	461.785	286.425	389.911	355.52
1637	Cntnap1	85.7967	103.241	97.3021	65.3146	50.9452	62.4944	49.8515
1638	Nt5c3b	767.826	1103.89	712.075	1121.81	855.88	730.913	781.881
1639	Coa3	2172.07	2407.2	3011.06	3912	2773.68	3277.56	4587.65
1640	Zpbp2	1.08603	8.82404	4.42282	0	2.26423	1.35857	1.31188
1641	Gsdma	1254.37	3061.94	1505.53	1457.55	661.156	464.632	552.302
1642	Med24	1731.14	1600.68	1710.75	1882.66	1421.94	1520.92	1600.49
1643	Gsdma2	2.17207	14.1185	0.884565	8.02109	7.92481	2.03786	22.302
1644	Psmd3	7336.16	6977.17	6112.34	7667.01	5650.39	6013.05	9341.9
1645	Exosc10	1853.86	1913.94	1934.54	2041.94	1441.18	1887.74	2018.98
1646	Glod4	4382.15	3075.18	3498.45	3829.5	5253.02	4678.93	3828.07
1647	Vps53	3350.42	2024.24	2907.56	2591.96	2642.36	2558.87	2714.28
1648	Taok1	3081.08	2463.67	2346.75	2235.59	2686.51	2675.03	2466.34
1649	Dnttip1	1517.19	1257.43	1762.94	1874.64	1778.55	1872.79	2280.05
1650	Tnnc2	756.966	1.76481	7.07652	11.4587	585.304	270.356	2.62376
1651	Acot8	1174	1113.59	1180.89	1299.42	1734.4	1789.92	2043.91
1652	Cd300lg	20.6347	94.4173	49.5356	74.4815	14.7175	25.1336	20.9901
1653	Pyy	1039.33	497.676	1260.51	2416.64	1590.62	2901.23	792.376
1654	Mpp2	91.2269	290.311	100.84	69.898	70.1912	50.9465	18.3663
1655	Ppy	53.2157	89.1228	100.84	45.8348	199.252	144.688	51.1633
1656	Vtn	0	5.29443	0.884565	0	0	0.679287	0
1657	Nlk	882.946	1596.27	1399.38	1169.93	674.741	718.006	695.297
1658	Traf4	2995.28	3577.27	4338.79	5261.83	3428.05	4024.78	5789.33
1659	Aldoc	1509.59	2581.03	1327.73	1312.02	1630.25	1704.33	1565.07
1660	Stac2	18.4626	64.4155	2.65369	0	6.7927	0.679287	1.31188
1661	Rpl19	43762.8	36763.6	45064.2	69032.9	54152.5	48874.7	74361.3
1662	Nek8	551.705	464.145	796.993	779.191	686.062	639.209	760.891
1663	Cacnb4	6.51621	4.41202	7.96108	25.2091	18.1139	10.1893	0
1664	Plxdc1	61.904	25.5897	23.8833	18.3339	45.2846	17.6615	27.5495
1665	Arl5b	1201.15	2322.49	1087.13	830.755	1218.16	1226.11	1008.84
1666	Zfp207	6661.73	6384.2	6111.46	7861.81	6072.67	5642.16	6543.66
1667	Psmd11	5026.17	5022.65	4458.21	4906.61	4456.01	4727.84	5466.61
1668	C1qtnf1	150.959	634.449	162.76	76.7732	129.061	67.9287	49.8515
1669	Pipox	31.495	98.8293	82.2645	51.5641	91.7014	69.9666	27.5495
1670	Timp2	1283.69	2716.04	1756.75	1340.67	945.317	730.233	589.034
1671	Zc3h18	2706.4	2686.92	2595.31	2345.59	2207.63	2758.58	2405.99
1672	Top2b	6154.56	5368.55	5510.84	6219.78	5360.57	5576.27	4616.51
1673	Rarb	424.639	315.901	223.795	178.756	341.899	76.0801	135.124
1674	Igfbp4	5293.33	17089.5	10368	8379.74	2560.85	2604.39	6760.12
1675	Cdc6	331.24	795.046	552.853	572.935	209.442	307.038	419.802
1676	Suz12	3126.69	3513.73	2860.68	2724.88	2351.41	2683.18	1967.82
1677	Atad5	312.778	425.319	310.482	262.404	221.895	246.581	205.965
1678	Crlf3	535.415	641.508	467.05	602.727	545.68	554.298	625.767
1679	Krt27	614.695	2.64721	10.6148	10.3128	276.236	4.75501	9.18316
1680	Tns4	6397.83	10034.7	5252.55	5688.1	6140.6	7966	3787.4
1681	Tnfaip1	6106.77	4407.61	5624.95	5959.67	6113.43	6235.85	7542
1682	Abr	4484.24	2723.1	3769.13	3144.27	4380.16	5187.71	4512.87
1683	Rab11fip4	625.556	425.319	1149.93	423.972	1042.68	1277.06	818.613
1684	Cd40	26.0648	984.763	61.9195	26.355	72.4554	40.0779	66.9059
1685	Slc35c2	914.441	801.223	888.988	939.613	910.221	1071.24	958.985
1686	Zfp334	68.4202	430.613	50.4202	105.42	43.0204	52.9844	51.1633
1687	Elmo2	1057.8	1861.87	936.754	768.878	817.388	819.22	637.574
1688	Wsb1	1639.91	1994.23	1679.79	1611.09	1998.19	2120.05	1881.24
1689	Ttpal	1637.74	1278.6	957.099	1011.8	1141.17	945.567	819.925
1690	Rhot1	1633.4	1672.16	1399.38	1524.01	1590.62	1653.38	1466.68
1691	Hnf4g	338.843	134.125	319.328	75.6274	452.846	805.634	156.114
1692	Rhbdl3	199.83	60.0035	61.035	46.9806	241.141	53.6637	47.2277
1693	Ada	543.017	315.018	513.932	492.724	503.792	561.77	489.331
1694	Serinc3	13345.2	14504.1	13080.1	13355.1	13875.2	16992.4	11741.3
1695	Tha1	307.348	603.565	546.661	792.942	323.785	485.011	377.822
1696	Pgs1	3399.29	3253.43	2621.85	3500.63	3295.59	2606.42	3367.6
1697	Birc5	2260.04	2002.18	1871.74	3170.62	1407.22	1912.19	3538.14
1698	Afmid	216.121	136.773	230.871	132.921	260.387	325.378	217.772
1699	Pigt	6108.94	5053.53	5420.61	3885.64	5490.76	7254.78	5226.53
1700	Wfdc2	16079.8	1641.27	11099.5	14119.4	23642	14093.2	20527
1701	Etv4	673.341	558.562	671.385	973.989	425.676	811.069	1237.1
1702	Dbndd2	2203.56	1242.43	2311.37	2516.33	3051.05	2480.76	4350.2
1703	Mmp9	208.519	2291.6	510.394	317.406	156.232	112.762	177.104
1704	Slc12a5	3.2581	5.29443	0.884565	2.29174	1.13212	1.35857	11.8069
1705	Ghdc	458.306	443.849	535.162	511.058	526.434	696.948	667.747
1706	Pltp	1256.54	186.187	286.599	390.741	739.272	246.581	346.336
1707	Slc12a7	1978.75	3327.55	3022.56	2565.6	2079.7	2958.97	2426.98
1708	Ctsa	4659.09	6831.57	4601.51	6439.79	4957.54	5528.04	6209.13
1709	Zswim1	374.682	464.145	355.595	307.093	314.728	324.699	303.044
1710	Slc12a4	714.611	874.463	431.668	363.241	408.694	232.316	333.218
1711	Myo1c	10542.1	6343.61	8927.91	8979.03	8852.02	8730.2	11496
1712	Crk	11760.7	8788.75	9819.56	9405.3	13383.9	14148.9	10951.6
1713	Cox7c	9300.8	7826.93	12635.1	14879.1	13674.8	13450.6	17383.7
1714	Pitpna	11406.6	8120.77	10206.1	11847.1	14064.3	11594.1	15153.5
1715	Mlx	3284.17	2703.69	3327.73	3158.02	4792.25	5343.95	5280.32
1716	Retreg3	5050.06	3526.09	3979.66	3396.36	6055.69	5420.03	3496.16
1717	Jph2	262.82	113.83	429.899	79.065	336.239	282.583	9.18316
1718	Dhx58	519.124	773.869	410.438	244.07	649.835	504.031	1419.45
1719	Rab5a	4635.19	3196.07	3947.81	5109.43	5721.72	5157.83	4935.29
1720	Hspb9	4.34414	3.52962	1.76913	5.72935	3.39635	7.47216	1.31188
1721	Nkiras2	2732.46	2367.49	2807.61	2328.41	3853.72	3926.96	2786.43
1722	Ppp2r5c	3621.92	3376.96	3362.23	2913.95	3480.13	3795.18	2668.36
1723	Ift52	1659.46	1140.07	1388.77	1518.28	1750.25	1727.43	1339.43
1724	Mybl2	1233.74	1298.02	971.252	1512.55	614.739	944.209	1616.24
1725	Sgk2	790.633	337.078	685.538	543.142	1503.45	1537.91	894.702
1726	Eya2	2819.35	716.512	885.45	1333.79	2526.88	696.269	989.158
1727	B4galt5	1701.82	2454.85	2006.19	1031.28	1604.21	1709.77	1065.25
1728	Gdap1l1	2.17207	3.52962	3.53826	0	6.7927	4.75501	5.24752
1729	Hnf4a	12631.7	11062.7	16443.2	12321.5	20181.1	33290.5	17659.2
1730	Ptgis	36.9252	76.7692	82.2645	82.5026	53.2095	76.0801	32.797
1731	Cadps2	1735.48	874.463	1877.93	1355.56	2103.47	3371.3	1933.71
1732	Ddx27	2546.75	2825.46	2548.43	3262.29	1923.47	2484.15	3210.17
1733	Cyth3	1631.22	766.809	773.11	539.704	1826.1	1060.37	514.257
1734	Cyth4	368.166	651.214	306.944	325.427	294.35	190.88	398.812
1735	Rac3	1210.93	840.049	1517.03	1457.55	1123.06	1042.03	2168.54
1736	Rrp7a	3962.94	3839.34	4013.27	4675.15	3880.89	4234.67	5414.13
1737	Cyb5r3	7428.47	5954.46	6541.36	8105.88	6694.2	6608.78	7649.57
1738	Ints2	800.407	1222.13	762.495	789.504	675.873	747.895	650.693
1739	Med13l	1600.81	1020.06	982.752	823.88	1286.08	1347.03	751.707
1740	H2bc4	5576.79	5801.81	10293.7	10682.9	6625.14	8497.88	13815.4
1741	Baiap2l2	773.256	529.443	1281.73	1606.51	834.37	1272.98	2501.76
1742	Mafk	2675.99	3130.77	2884.57	2346.74	3102	3314.92	3312.5
1743	Med1	1404.24	1720.69	1404.69	1332.65	1168.34	1382.35	1305.32
1744	Erbb3	9018.43	4155.24	7890.32	6151.03	10567.2	11562.1	6121.23
1745	Stard3	2076.5	2525.44	2298.98	2147.36	2438.58	2881.54	2382.37
1746	Ikzf3	32.581	40.5906	38.9209	0	29.435	17.6615	38.0445
1747	Mfng	27.1509	94.4173	34.498	55.0017	20.3781	21.0579	72.1534
1748	Vmp1	5259.66	5834.46	6689.08	12830.3	5701.34	5667.97	9898.14
1749	Uchl5	2075.41	2231.6	2137.11	3234.79	1626.85	2026.31	3233.79
1750	Glrx2	903.581	894.758	1080.94	1182.54	830.973	855.902	1440.44
1751	Ro60	1409.67	1424.2	1444.49	1715.37	1393.64	962.55	1193.81
1752	Stk4	2224.2	2853.7	2452.9	1611.09	2263.1	2665.52	1562.45
1753	Wfdc15b	15.2045	10.5889	20.345	30.9385	9.05693	2.03786	20.9901
1754	Pmp22	9525.61	2588.09	8388.33	6795.01	14513.7	19748.2	16140.1
1755	Gdf9	3.2581	4.41202	5.30739	5.72935	0	2.03786	3.93564
1756	Zcchc10	372.51	511.795	408.669	528.246	313.596	360.022	524.752
1757	Tbx5	4.34414	0	9.73021	2.29174	5.66058	2.03786	0
1758	Psmb6	7379.6	6552.74	8145.07	11411.7	8084.44	7577.45	13936.1
1759	Spag7	2428.37	2248.37	3111.9	3538.44	2160.08	2503.17	3767.72
1760	Pfn1	26229.9	23266.4	32688.2	42083.2	26417.9	27299.9	52235.1
1761	Tomm34	771.084	1376.55	1030.52	1033.57	678.138	789.331	865.841
1762	Ywhab	12347.1	11432.4	13332.2	13704.6	12602.7	14106.1	14405.8
1763	Ksr1	950.28	1305.08	1288.81	1101.18	1133.25	1563.72	1408.96
1764	Gpx3	855.795	2003.94	1569.22	1385.36	756.254	838.919	1603.12
1765	Anxa6	1863.63	7304.54	3333.93	2559.87	1291.74	1126.26	1466.68
1766	Il12rb2	54.3017	53.8267	43.3437	22.9174	40.7562	21.7372	13.1188
1767	Zkscan6	625.556	750.926	626.272	551.163	710.969	767.594	645.445
1768	Kpna2	9574.48	9914.7	8666.08	9036.33	7625.93	9470.62	10609.2
1769	Smurf2	2182.93	2596.03	2079.61	1781.83	2654.81	2755.19	1488.98
1770	Cep95	222.637	289.429	298.098	371.262	196.988	258.808	265
1771	Vezf1	2303.48	1776.28	1946.04	1770.37	1991.39	1781.77	1273.84
1772	Cuedc1	1168.57	628.272	868.643	635.957	1042.68	481.614	603.465
1773	Srsf1	9015.17	10653.3	10145.1	11890.7	7927.08	9040.63	10118.5
1774	Abi3	101.001	240.896	174.259	260.112	184.535	188.162	230.891
1775	Shroom1	33.6671	126.184	47.7665	45.8348	12.4533	8.15144	28.8614
1776	Kif3a	675.513	907.112	768.687	913.258	504.924	431.347	763.514
1777	Septin8	3435.13	2900.46	3383.46	2224.13	2393.29	1898.61	1895.67
1778	Mtmr4	1458.54	2175.13	1610.79	1050.76	1626.85	1849.7	1191.19
1779	Mrm1	440.93	512.677	446.705	443.451	493.603	543.43	329.282
1780	Mapt	318.208	179.128	477.665	490.432	328.314	521.013	535.247
1781	Kansl1	1942.92	2035.71	1892.08	1202.02	1827.24	2135	1080.99
1782	Gid4	1061.06	1229.19	1030.52	953.363	995.13	1095.69	703.168
1783	Myo1b	2142.75	3748.45	1872.62	1868.91	1678.93	1628.93	2311.53
1784	Dhx40	1394.47	1566.27	1312.69	1526.3	1527.22	1452.32	1164.95
1785	Ypel2	435.5	620.33	406.015	316.26	495.867	381.08	184.975
1786	Akap1	2402.31	2247.48	2444.05	1790.99	2659.34	3698.72	1453.56
1787	Nol11	1092.55	1251.25	958.868	924.717	802.67	976.815	830.42
1788	Derl2	2118.85	2378.08	2364.44	2863.53	2444.24	2670.96	3270.52
1789	C1qbp	4177.97	4542.62	4890.76	7495.13	3733.72	4399.06	7342.59
1790	Rpain	318.208	480.91	577.621	665.75	461.903	401.459	503.762
1791	6330403K07Rik	5.43017	15.8833	4.42282	3.43761	9.05693	8.15144	1.31188
1792	Slc13a3	7.60224	59.1211	12.3839	2.29174	1.13212	2.71715	9.18316
1793	Kcnab3	21.7207	78.534	20.345	14.8963	10.189	7.47216	6.5594
1794	Chd3	4870.86	4238.19	3773.55	3725.22	3877.5	2617.29	3106.53
1795	Kdm6b	1887.53	2314.55	1670.94	1489.63	1488.73	1253.96	1530.96
1796	Appbp2	2185.1	2446.91	1868.2	1721.1	1993.66	2091.52	1715.94
1797	Wnt9b	1.08603	2.64721	8.84565	1.14587	0	0.679287	0
1798	Adora2b	225.895	39.7082	57.4967	64.1687	218.498	58.4187	80.0247
1799	Ncor1	4485.32	4245.25	4297.22	5378.71	3396.35	4257.77	5049.43
1800	Trpv2	68.4202	166.774	94.6484	43.543	95.0978	53.6637	60.3465
1801	Cenpv	595.147	801.223	706.767	907.529	724.554	989.721	1612.3
1802	Pcgf2	498.49	445.614	612.119	657.729	491.338	517.617	705.792
1803	Cwc25	913.355	885.052	808.492	813.567	928.335	900.734	834.356
1804	Pip4k2b	902.495	960.056	729.766	552.309	643.042	592.338	455.222
1805	Trim37	1209.84	1505.38	1180.01	1034.72	866.069	1184	839.603
1806	Ybx2	105.345	66.1803	121.185	100.837	369.07	458.519	132.5
1807	Ctdnep1	2885.59	2708.98	3203.01	3961.27	2692.17	3070.38	5142.57
1808	Elp5	1497.64	1489.5	1499.34	1659.22	1691.38	1573.91	1797.28
1809	Slc2a4	134.668	100.594	161.875	64.1687	140.382	98.4966	44.6039
1810	Gabarap	11564.1	9646.44	12414	12520.9	15871.1	15065.2	16364.4
1811	Cldn7	28206.5	26544.5	35960.2	46063.9	35269.9	45235.1	72123.2
1812	2810408A11Rik	268.25	198.541	343.211	438.868	262.651	354.588	341.089
1813	Phf23	2505.48	2354.25	2766.03	2774.15	2685.38	2605.74	3366.29
1814	Acadvl	5722.31	5067.65	5718.71	5991.75	6299.09	7347.85	7778.14
1815	Dnah11	6.51621	34.4138	23.8833	16.0422	4.52846	23.775	11.8069
1816	G3bp1	7845.51	11227.7	9042.91	9044.35	6077.2	6896.8	8996.88
1817	Atox1	2957.27	3636.39	3591.33	5128.91	3334.08	2568.38	4742.45
1818	Sparc	1823.45	12678.4	1775.32	3915.44	1698.17	1272.98	2142.3
1819	Mief2	526.727	460.615	536.931	513.349	705.308	532.561	707.104
1820	Tbx3	1477.01	5712.69	3454.23	2628.62	816.256	682.683	560.173
1821	Mmp20	7.60224	31.7666	18.5759	9.16695	5.66058	2.03786	1.31188
1822	Mmp7	6568.34	18520.8	7748.79	11304	4760.55	3613.13	5313.12
1823	Dusp14	830.816	280.605	455.551	528.246	718.894	314.51	603.465
1824	Tada2a	446.36	882.404	569.66	682.938	373.598	408.931	436.856
1825	Ikzf1	119.464	157.068	80.4954	27.5009	97.362	31.2472	40.6683
1826	Pnpo	1461.8	1834.52	1744.36	1562.97	1985.73	2179.15	1521.78
1827	Cog1	1530.22	1339.49	1679.79	1561.82	1545.34	1825.92	1834.01
1828	Cbx1	3051.76	4810.87	4291.91	5135.79	2351.41	2905.31	4013.04
1829	Cdk5rap3	3071.31	2987.82	3103.94	3469.69	2885.76	3049.32	3073.74
1830	Copz2	275.853	142.067	92.8793	77.9191	172.082	107.327	91.8316
1831	Slc25a39	4063.94	4998.82	4443.17	4491.81	4579.41	5563.36	4842.15
1832	Sp2	674.427	617.683	652.809	456.056	626.06	666.38	634.95
1833	Aatf	1370.58	1190.36	1330.39	1415.15	928.335	1264.15	1267.28
1834	Dync1h1	9686.34	9621.74	9381.7	11234.1	6870.81	8147.37	12824.9
1835	Cpsf4l	4.34414	13.2361	1.76913	1.14587	1.13212	2.71715	2.62376
1836	Pex12	449.618	373.257	462.627	486.994	426.808	536.637	452.599
1837	Ndel1	4244.22	2319.84	2507.74	1897.56	4994.9	4055.34	2916.31
1838	Slc25a35	502.834	764.162	745.688	752.836	550.208	599.131	527.376
1839	Zbtb4	1261.97	1398.61	1078.28	1133.26	1064.19	921.792	815.99
1840	Tnfsfm13	145.529	121.772	151.261	137.504	283.029	300.245	440.792
1841	Mpdu1	3200.54	2597.8	3256.08	3253.12	3764.29	3861.75	4066.83
1842	Fxr2	2559.78	3621.39	2899.6	2768.42	2389.9	2265.42	2415.17
1843	Atp5g3	19419.4	14415.8	19862	25075.1	22846.1	24760	34478.8
1844	Cd68	260.648	697.982	223.795	128.337	287.558	97.8173	195.47
1845	Slc35g3	0	12.3537	0	1.14587	7.92481	0	1.31188
1846	Acsl1	3082.17	1355.37	1866.43	1350.98	2109.13	1775.66	1322.38
1847	Abca5	207.433	108.536	99.9558	72.1898	126.797	130.423	65.594
1848	Smyd4	238.928	277.075	348.519	354.074	193.592	224.165	169.233
1849	Lsp1	588.631	868.286	605.927	310.531	686.062	421.837	506.386
1850	Zfyve27	1137.08	1553.03	1378.15	1226.08	1214.76	1334.12	1268.59
1851	Avpi1	5322.65	1969.53	2248.56	3533.86	6327.4	2802.06	4330.52
1852	Sfrp5	2.17207	3.52962	13.2685	11.4587	9.05693	8.15144	14.4307
1853	Myh11	6800.75	1140.07	12914.6	2588.52	6993.08	8136.5	31.4851
1854	Rad51d	730.901	688.275	712.075	686.376	703.044	838.24	747.772
1855	Fndc8	3.2581	4.41202	2.65369	4.58348	6.7927	3.39643	1.31188
1856	Unc45b	20.6347	16.7657	6.19195	17.188	6.7927	9.51002	1.31188
1857	Pank3	3242.9	3385.79	2945.6	1867.77	3849.2	4679.61	1984.88
1858	Rars	6245.78	8578.74	6645.74	7656.7	5313.02	6405.68	7868.66
1859	Wwc1	3318.92	2687.8	2344.1	2534.66	3010.3	2940.63	3248.22
1860	Mrpl58	1731.14	1683.63	2212.3	3061.76	1819.31	2205.64	3193.12
1861	Fdxr	487.629	562.092	571.429	638.249	392.844	612.038	499.826
1862	Otop3	879.688	22.9425	135.338	112.295	495.867	137.895	86.5841
1863	Sult4a1	15.2045	71.4748	30.9598	20.6256	13.5854	10.8686	28.8614
1864	Pnpla5	104.259	0	0	0	33.9635	7.47216	0
1865	Mrpl45	1542.17	1587.45	1820.43	2307.78	1350.61	1664.93	2405.99
1866	Mb	327.982	1.76481	1.76913	9.16695	360.013	164.387	20.9901
1867	Irf1	8978.25	8059	9120.75	5190.79	9304.86	11808.7	16981
1868	Slc22a5	1048.02	839.167	903.141	1057.64	1356.28	1376.24	965.544
1869	P4ha2	1106.67	1000.65	638.656	802.109	786.821	525.768	583.787
1870	Alox12e	570.168	768.574	177.798	69.898	459.639	118.875	284.678
1871	Arrb1	1494.38	1166.54	1427.69	953.363	1633.64	2492.3	1617.55
1872	Csf2	1.08603	41.473	4.42282	1.14587	1.13212	8.83073	3.93564
1873	Tm4sf5	71.6783	20.2953	56.6122	69.898	61.1343	65.2115	114.134
1874	Cxcl16	3341.73	2561.62	2876.61	2038.5	3532.2	2385.66	6070.07
1875	Pelp1	1703.99	2430.14	2021.23	2790.19	920.41	1304.23	2673.61
1876	Med11	871	726.219	995.136	1221.5	1035.89	995.835	1464.06
1877	Alox15	2949.67	16842.5	1509.95	666.896	2943.5	768.274	2041.29
1878	Ccl6	2152.52	3637.27	3083.59	1185.97	3686.17	4992.08	3204.92
1879	Ccl4	23.8928	66.1803	11.4993	14.8963	20.3781	20.3786	11.8069
1880	Natd1	585.373	669.745	543.123	303.655	726.819	574.677	245.322
1881	Map2k3	5127.17	4663.51	4446.71	4703.79	5770.4	6583.65	7081.53
1882	Ywhah	15452.1	13219.3	19252.6	23307	15696.8	19040.4	26732.2
1883	Sart3	1760.46	2101.89	1798.32	1808.18	1298.54	1607.87	1729.06
1884	E2f2	1114.27	895.64	788.147	969.405	1164.95	1266.19	1479.8
1885	Slfn3	40.1833	12.3537	12.3839	2.29174	39.6241	8.83073	6.5594
1886	Nars2	648.363	508.265	662.539	641.687	671.345	892.583	518.193
1887	Slc35b4	1185.95	1141.83	1230.43	1113.79	1074.38	1314.42	930.123
1888	Dnah1	4.34414	2.64721	1.76913	1.14587	5.66058	0	2.62376
1889	Dalrd3	1202.24	1343.02	1368.42	1499.94	1306.46	1268.23	1540.15
1890	Fis1	4737.28	3541.97	5250.78	6427.18	5716.05	5076.99	7402.94
1891	Plod1	381.198	1259.19	454.666	420.534	332.842	374.966	306.98
1892	Rab3d	10793	4927.35	6776.65	5117.45	10912.5	8742.42	3872.67
1893	Mfsd3	137.926	145.597	187.528	262.404	164.157	140.612	234.827
1894	Slc25a22	1071.92	1965.11	1449.8	1333.79	981.545	1162.94	1860.25
1895	Atp6ap1	6489.06	6490.97	6559.05	5733.93	6182.49	6635.27	6188.14
1896	Dnase1l1	958.968	498.558	768.687	634.812	1488.73	1179.24	876.336
1897	Aldh3a1	3649.08	33.5314	968.599	819.297	2454.43	586.225	280.742
1898	Ccl9	274.767	771.221	302.521	184.485	292.086	235.713	587.722
1899	Scrn1	34.7531	178.246	78.7263	25.2091	22.6423	24.4543	9.18316
1900	BC005537	7904.16	7642.5	7653.26	7928.27	7503.67	7351.92	7345.22
1901	Isyna1	1736.57	3896.7	2216.72	2565.6	1403.82	2105.79	2737.89
1902	Hars2	1036.08	1057.12	976.56	972.843	1052.87	968.663	726.782
1903	Cacng2	0	0	0	4.58348	0	0	2.62376
1904	Tmem160	486.543	480.91	763.38	1365.88	1441.18	961.191	1447
1905	Rab5c	9548.41	8093.41	8791.69	7422.94	10206	9871.4	11321.5
1906	Styxl1	3.2581	0	6.19195	0	9.05693	2.71715	0
1907	Mdh2	12384	12899.9	13200.4	16994.4	11484.2	13671.3	19102.3
1908	H13	6405.43	6005.64	9475.46	13984.2	6137.2	7264.29	13369.4
1909	Rnf145	4883.9	5476.2	5218.05	4918.07	5058.3	5034.2	4501.06
1910	Scn1b	253.046	172.951	152.145	110.003	233.216	84.2316	144.307
1911	Atp6v1e1	6113.29	5612.09	6140.65	5494.44	7065.54	6246.72	6745.69
1912	Chtf18	432.242	587.681	470.589	649.708	253.594	430.668	598.217
1913	Lhx9	1.08603	3.52962	5.30739	1.14587	0	0	1.31188
1914	Etnppl	98.8291	57.3563	68.9961	35.522	125.665	167.105	44.6039
1915	Rps6kl1	128.152	465.027	288.368	239.487	84.9087	40.7572	91.8316
1916	Ppp1r12c	1293.47	1349.2	1528.53	1403.69	1314.39	1315.1	1613.61
1917	Ahr	1983.1	1028	1035.83	1022.12	2093.28	934.699	611.336
1918	Map1s	400.747	698.864	566.122	650.854	310.2	357.984	674.307
1919	Dpep1	47.7855	692.687	72.5343	33.2302	116.608	141.292	15.7426
1920	Tmem129	726.557	1072.12	847.413	918.987	791.349	955.077	914.381
1921	Nop9	1676.84	2158.36	1796.55	2822.28	1419.67	1715.88	2685.42
1922	Hsd17b1	0	3.52962	0	1.14587	0	3.39643	0
1923	Atp6v0a1	3409.06	1770.1	3236.62	2941.45	2992.18	3521.42	4091.75
1924	Psmc3ip	241.1	307.077	321.097	442.306	140.382	172.539	390.94
1925	Grb7	3575.23	4421.73	5247.24	4607.54	4379.03	4704.06	3248.22
1926	Noxo1	2570.64	1478.03	4237.07	5417.67	3072.56	4929.59	9596.41
1927	Aoc3	57.5598	72.3572	77.8417	14.8963	44.1525	49.5879	0
1928	Zfp687	1324.96	1147.13	1260.51	1065.66	1223.82	1295.4	1066.56
1929	Gdpd2	248.702	58.2387	36.2672	30.9385	140.382	73.363	74.7772
1930	D8Ertd738e	3326.52	3594.03	4329.95	7624.61	3734.85	3773.44	7674.5
1931	Sec14l4	241.1	6.17683	0.884565	1.14587	63.3985	27.1715	0
1932	Calm3	13841.5	13530.8	15695.7	12278	17527.4	21389.4	18298.1
1933	Cops3	2530.46	2386.02	2510.4	3113.33	2533.68	3003.13	3270.52
1934	Fkbp8	10395.5	10058.5	10754.5	11150.5	13190.3	13315.4	13097.8
1935	Ffar3	0	7.05924	5.30739	4.58348	1.13212	1.35857	0
1936	Ddx39b	6877.86	7583.38	8343.22	8975.59	5404.72	6586.37	8675.47
1937	Gipc1	6301.17	3591.39	4194.61	5570.07	7330.45	5602.76	5697.5
1938	Tlcd1	505.006	329.137	401.592	323.135	467.564	333.53	324.034
1939	Plscr3	2404.48	1856.58	2872.18	2564.46	1830.63	1368.76	2447.97
1940	Ptger1	1195.72	1329.78	1625.83	892.632	1146.83	1440.09	1334.18
1941	Arhgef25	81.4526	164.127	121.185	58.4393	101.89	82.873	34.1089
1942	Xab2	1763.72	1905.11	1839.9	2200.07	1441.18	1568.47	2108.19
1943	Cdc37	7706.5	10092.9	8899.61	9178.41	7030.44	7478.27	5147.82
1944	Rab4a	235.669	409.436	320.213	234.903	624.928	633.095	200.718
1945	Trip10	2167.72	2241.31	2421.05	2680.19	2481.6	2986.15	3719.18
1946	Cops6	5097.85	4784.4	4743.92	5032.66	4979.05	4852.83	5879.85
1947	Ubb	52479.4	57825.7	63379.1	70242.9	52224.5	58055.3	75980.2
1948	Ap4m1	543.017	521.501	492.703	436.576	631.721	553.619	419.802
1949	Gyg	839.505	865.639	1048.21	1050.76	993.998	983.607	830.42
1950	Rcn3	143.357	555.032	185.759	156.984	121.136	94.4209	163.985
1951	Slc6a8	11749.8	6572.15	14556.4	12346.7	20174.3	21155.7	15311
1952	Arid3a	767.826	735.043	590.005	632.52	590.965	596.414	1262.03
1953	Pdk4	139.012	540.914	379.478	144.38	92.8335	59.098	28.8614
1954	Ubxn6	2743.32	2086	3030.52	3044.57	4008.82	3571.01	3435.81
1955	Mydgf	3030.04	3474.03	3607.26	4670.56	3548.05	4007.79	6045.14
1956	Cyb561	5993.82	5633.27	6829.73	6436.35	6136.07	7658.96	5976.93
1957	Sema6a	689.632	681.216	1200.35	894.924	690.591	741.102	990.47
1958	Ccdc12	3435.13	2708.1	4352.06	5259.54	3606.92	3829.14	6202.57
1959	Fmc1	566.91	480.028	776.648	912.112	909.089	995.155	1193.81
1960	Akt3	1947.26	829.46	1117.21	232.611	1597.42	1546.74	1671.34
1961	Mrpl24	2992.02	3597.56	4059.27	5055.58	3721.27	4208.18	5168.81
1962	Gle1	1404.24	1302.43	1336.58	1349.83	1155.89	1371.48	1298.76
1963	L3hypdh	155.303	134.125	122.955	158.13	166.421	81.5144	133.812
1964	Lyst	545.189	579.74	358.249	202.819	414.355	391.949	223.02
1965	Slc35e1	2728.12	3142.24	2733.31	2074.02	3037.47	3673.58	2308.91
1966	Calr3	31.495	37.9434	33.6135	43.543	28.3029	46.1915	40.6683
1967	Tmc4	9023.86	9868.81	10611.2	9983.96	11006.4	12223.1	11191.7
1968	Syne4	112.948	439.437	136.223	221.153	67.927	69.2873	276.807
1969	Polr2i	768.912	769.457	1008.4	1495.36	920.41	868.808	1555.89
1970	Krt10	71570.7	99.7117	4039.81	1640.88	18120.7	11458.9	2660.49
1971	Iyd	43.4414	120.007	74.3035	50.4183	166.421	317.227	64.2821
1972	Rmnd1	485.457	724.454	680.23	861.694	499.263	584.187	852.722
1973	Ccdc170	1.08603	63.5331	17.6913	17.188	1.13212	6.11358	26.2376
1974	Esr1	737.417	1519.5	992.482	883.465	414.355	506.069	537.871
1975	Vip	47.7855	112.948	20.345	25.2091	40.7562	37.3608	0
1976	Fbxo5	671.169	754.456	542.238	747.107	532.095	667.06	747.772
1977	Mtrf1l	231.325	351.197	325.52	394.179	322.653	310.434	396.188
1978	Rgs17	9.77431	79.4164	19.4604	35.522	13.5854	8.15144	6.5594
1979	Hdac2	3839.13	5720.63	5115.44	6886.67	3123.51	3715.7	5980.86
1980	Frk	2719.43	2634.86	3111.9	2566.75	3312.57	4727.84	3578.81
1981	Rwdd1	1841.91	1769.22	2144.19	3287.5	1938.18	2072.5	3153.76
1982	Clvs2	2.17207	0.882404	8.84565	4.58348	4.52846	2.03786	0
1983	Trdn	103.173	0	3.53826	2.29174	39.6241	29.2093	0
1984	Hey2	1.08603	7.94164	5.30739	3.43761	1.13212	0.679287	0
1985	Stxbp5	1737.65	1313.9	1325.08	1330.35	1538.55	1520.92	1370.92
1986	Hint3	514.78	390.023	594.428	681.792	785.689	748.574	889.455
1987	Trmt11	458.306	351.197	415.746	531.683	511.717	648.04	536.559
1988	Katna1	1922.28	1927.17	1879.7	2102.67	1815.91	2197.49	2400.74
1989	Pcmt1	2795.45	2419.55	2246.79	2637.79	2812.18	2817	2408.61
1990	Lrp11	53.2157	113.83	66.3424	55.0017	86.0408	84.9109	45.9158
1991	Mtres1	816.698	1135.65	1325.08	1478.17	871.729	1054.25	1538.84
1992	Sec63	4753.57	6127.42	5500.22	5368.4	4084.68	4673.49	5595.17
1993	Snx3	3855.42	4299.07	4154.8	4049.5	3939.76	4218.37	5133.39
1994	Aig1	1742	2151.3	1494.91	2083.19	2052.53	1993.71	2105.57
1995	Adat2	331.24	274.428	292.791	287.613	295.482	261.525	331.906
1996	Pex3	764.568	650.332	622.734	684.084	783.424	759.443	607.401
1997	Fuca2	4700.36	3797.87	3636.45	3123.64	5742.09	5324.93	4385.62
1998	Cep57l1	137.926	215.307	206.988	144.38	103.023	139.933	156.114
1999	Ltv1	2096.05	2901.35	2769.57	3005.62	1745.72	2339.46	2571.29
[truncated: 18,485 more rows]
