# Supplementary material for: Hematopoietic-specific heterozygous loss of Dnmt3a exacerbates colitis-associated colon cancer
Source: J Exp Med. 2023 Aug 24;220(11):e20230011. doi: 10.1084/jem.20230011 (PMC10450614; doi:10.1084/jem.20230011)
Supplement: Table S3 — shows HALLMARK pathways (MSigDB) enriched among differentially expressed genes between colon tumors from Dnmt3a+/Δ-CH and Dnmt3a+/+-grafted control mice. [file JEM_20230011_TableS3.xlsx]

## Sheet: Hallmark_pathways_genes_KO_v_WT
	Supplementary Table S3.	HALLMARK pathways (MSigDB) enriched among differentially expressed genes between colon tumors from Dnmt3a(+/D)-CH and Dnmt3a(+/+)-grafted control mice
	pathway	pval	padj	ES	NES	nMoreExtreme	size	leadingEdge
1	HALLMARK_EPITHELIAL_MESENCHYMAL_TRANSITION	0.00121803	0.00960061	0.564443	2.41654	0	195	Foxc2, Ccn2, Msx1, Htra1, Gpc1, Adam12, Vim, Lama1, Cadm1, Cdh11, Mgp, Timp1, Gem, Thbs1, Slit2, Gas1, Igfbp4, Fn1, Col5a3, Col4a1, Spp1, Serpinh1, Eln, Lamc1, Col4a2, Bgn, Serpine1, Cxcl1, Itgb3, Dpysl3, Fermt2, Sparc, Mmp14, Loxl2, Mmp2, Bdnf, Inhba, Fbn1, Col1a1, Col5a1, Efemp2, Oxtr, Abi3bp, Fbln5, Thbs2, Col1a2, Tfpi2, Comp, Dab2, Bmp1, Loxl1, Plod1, Pdgfrb, Col6a2, Lrrc15, Ccn1, Mmp3, Wnt5a…
2	HALLMARK_E2F_TARGETS	0.00121212	0.00960061	0.544343	2.33686	0	199	Dnmt1, Brca1, Atad2, Chek1, Trp53, Myc, Prkdc, Nap1l1, Ezh2, Ilf3, Smc3, Cbx5, Bard1, Rpa1, Timeless, Mcm2, Lmnb1, Msh2, Pds5b, Dlgap5, Ccp110, Brca2, Rad50, Ncapd2, Mcm3, Mthfd2, Mcm4, Bub1b, Rfc1, Top2a, Smc1a, Cit, Ctps, Ube2t, E2f8, Brms1l, Dck, Tcf19, Hells, Mad2l1, Hus1, Ccne1, Mcm6, Nup107, Anp32e, Rbbp7, Mcm5, Wdr90, Pold1, Kif2c, Cdk4, Cks1b, Pole, Rrm2, Mre11a, Xpo1, Pola2, Espl1, Mcm7,…
3	HALLMARK_WNT_BETA_CATENIN_SIGNALING	0.00153374	0.00960061	0.618971	2.06636	0	40	Lef1, Wnt6, Nkd1, Hey1, Axin2, Tcf7, Csnk1e, Trp53, Myc, Ptch1, Wnt5b, Ncor2, Gnai1, Hey2, Dvl2, Notch1, Skp2
4	HALLMARK_G2M_CHECKPOINT	0.00121507	0.00960061	0.461768	1.9796	0	197	Smarcc1, Chek1, Rasal2, Myc, Tle3, Atrx, Slc7a5, Ezh2, Ilf3, Mt2, Cdc6, Bard1, Mcm2, Lmnb1, Pds5b, Brca2, Exo1, Mcm3, Top2a, Smc2, Nsd2, Smc1a, Chaf1a, Ccnd1, Cbx1, Slc38a1, Orc5, Mad2l1, Hus1, Mcm6, E2f1, Mcm5, Ss18, Cenpf, G3bp1, Odf2, Kif2c, Cdk4, Cks1b, Pole, Uck2, Cdc45, Ncl, Xpo1, Kif15, Pola2, Prc1, Prmt5, Espl1, Incenp, Suv39h1, E2f3, Kif20b, Numa1, Rad54l, Rbm14, Kif11, Bub1, Stmn1, Polq…
5	HALLMARK_COAGULATION	0.00129534	0.00960061	0.47086	1.91285	0	124	Cfi, Htra1, Msrb2, Fyn, Pecam1, Mmp9, Mmp7, Mmp11, Usp11, Olr1, Timp1, Thbs1, Tmprss6, Fn1, Plat, Mmp10, Serpine1, Itgb3, Sparc, Pdgfb, Mmp14, Vwf, Cpn1, Mmp2, Fbn1, Thbd, Serpina1e, Lamp2, Tfpi2, Clu, Comp, C1s2, Plau, Bmp1, Hpn, Mmp3, Sh2b2, Prss23, C1rb, Klf7, C1qa, Lgmn, Pf4, Serping1, F10, Hrg, Serpina1b
6	HALLMARK_HEDGEHOG_SIGNALING	0.0015361	0.00960061	0.569818	1.83954	0	34	Hey1, Amot, Tle3, Tle1, Ldb1, Ptch1, Celsr1, Rtn1, Hey2, Dpysl2, Ophn1, Ets2
7	HALLMARK_ANGIOGENESIS	0.00152905	0.00960061	0.559458	1.83146	0	36	Msx1, Lpl, Olr1, Timp1, Stc1, Spp1, Fgfr1, Thbd, Vav2, Prg2, Col5a2, Col3a1, Vcan, Pf4, Fstl1
8	HALLMARK_MITOTIC_SPINDLE	0.00121212	0.00960061	0.389785	1.67335	0	199	Myh10, Wasf1, Cep250, Dock4, Arhgap29, Shroom1, Ccdc88a, Rasal2, Nin, Bcl2l11, Arap3, Kif3c, Cdc42ep1, Smc3, Cep131, Cntrob, Sass6, Lmnb1, Alms1, Cep72, Epb41l2, Cenpj, Dlgap5, Kntc1, Brca2, Hdac6, Septin9, Cdc42bpa, Ckap5, Farp1, Rfc1, Top2a, Pkd2, Smc1a, Clasp1, Arhgef2, Ophn1, Epb41, Kif1b, Cenpf, Trio, Cep57, Arhgef12, Kif2c, Cdk5rap2, Cdc42ep2, Kif15, Prc1, Espl1, Incenp, Itsn1, Kif20b, Numa…
9	HALLMARK_MYC_TARGETS_V2	0.00736377	0.0175328	0.461277	1.65292	4	58	Myc, Cbx3, Mybbp1a, Ppan, Mcm4, Ipo4, Hspd1, Pprc1, Nop16, Tmem97, Mcm5, Ddx18, Cdk4, Prmt3, Slc29a2, Ung, Bysl, Plk1, Nolc1, Nop2, Farsa, Pa2g4, Tcof1, Rrp12, Hspe1, Grwd1, Wdr43, Las1l, Mphosph10, Imp4, Plk4, Rcl1, Npm1, Srm, Nop56
10	HALLMARK_UV_RESPONSE_DN	0.00906736	0.0189394	0.350251	1.44493	6	143	Fyn, Ltbp1, Map1b, Myc, Amph, Atrx, Lamc1, Dlc1, Serpine1, Itgb3, Tfpi, Bdnf, Igfbp5, Col1a1, Phf3, Mta1, Fbln5, Col1a2, Syne1, Vav2, Dab2, Pdgfrb, Plpp3, Plcb4, Grk5, Nfib, Ccn1, Cdc42bpa, Celf2, Col5a2, Rbpms, Col3a1, Dbp, Fzd2, Magi2, Atrn, Cacna1a, Prdm2
11	HALLMARK_MYOGENESIS	0.00856793	0.0189394	0.336435	1.4409	6	196	Cdh13, Nav2, Mras, Reep1, Adam12, Mef2c, Chrnb1, Col15a1, Apod, Aplnr, Col4a2, Chrna1, Sparc, Sod3, Col1a1, Bdkrb2, Casq1, Gja5, Tnnt2, Svil, Kcnh2, Akt2, Clu, Cnn3, Sphk1, Igf1, Aebp1, Col6a2, Cd36, Cacna1h, Agrn, Wwtr1, Col6a3, Notch1, Pde4dip, Col3a1, Ptp4a3, Tpd52l1, Dtna, Adcy9, Hspb8, Dmpk
12	HALLMARK_KRAS_SIGNALING_UP	0.00972053	0.0194411	0.332894	1.42712	7	197	Etv5, Wnt7a, Prkg2, Pecam1, Mmp9, Eng, Mmp11, Flt4, Gfpt2, Adgrl4, Plat, Apod, Mmd, Ngf, Mmp10, Spp1, Nin, Akap12, Tmem100, Spon1, Trib2, Tfpi, Cmklr1, Inhba, Anxa10, Hdac9, Plvap, Wdr33, Tnnt2, Aldh1a2, Il33, Akt2, Tmem176b, Plau, Ereg, Rgs16, Lif, Ets1, Tmem176a, Ptgs2, Tlr8, Cd37, Kif5c, Dcbld2, Peg3, Pdcd1lg2, Gprc5b, Il2rg, Hsd11b1, Lat2, Fcer1g, Evi5, Satb1, Gng11, Lcp1, Sdccag8, Laptm5, So…
13	HALLMARK_XENOBIOTIC_METABOLISM	0.0166667	0.0297619	-0.264585	-1.31307	2	186	Hsd17b2, Maoa, Cbr1, Upp1, Ndrg2, Cfb, Hnf4a, Ech1, Gstt2, Cyp2s1, Psmb10, Ddc, Spint2, Tmbim6, Hgfac, Gch1, Dcxr, Slc35b1, Retsat, Abcc3, Arg2, Alas1, Upb1, Car2, Bcar1, Sertad1, Cyp4f14, Adh1, Ugdh, Aco2, Pcx, Ppard, Gss, Etfdh, Tnfrsf1a, Entpd5, Pts, Sar1b, Irf8, Pink1, Kars, Xdh, Nqo1, Pgrmc1, Ddt, Abhd6
14	HALLMARK_ESTROGEN_RESPONSE_EARLY	0.0108108	0.02079	-0.263481	-1.31947	1	196	Unc119, Itpk1, Plaat3, Ppif, Slc16a1, Kcnk5, Asb13, Abat, Tff3, Frk, Cant1, Tjp3, Klf4, Elf3, Nadsyn1, Pex11a, Mill2, Krt8, Ttc39a, Add3, Il17rb, Slc27a2, Slc2a1, P2ry2, Amfr, Cldn7, Sfn, Klf10, Sult2b1, Slc22a5, Dhcr7, Muc1, Krt19, Slc26a2, Pmaip1, Tob1, Deptor, Slc37a1, Thsd4, Mindy1, Scnn1a, Rab17, Fhl2, Tiparp, Slc9a3r1, Ovol2, Flnb, Rapgefl1, Npy1r, Hes1, Aldh3b1, Chpt1, Bag1, Slc1a1, Retreg…
15	HALLMARK_UV_RESPONSE_UP	0.00909091	0.0189394	-0.280177	-1.34928	1	154	Maoa, Clcn2, Ppif, Prkcd, Ggh, Sult1a1, Nat2, Slc6a8, Tmbim6, Stk25, Irf1, Gch1, Mgat1, Alas1, Btg2, Btg1, Car2, Lyn, Tst, Aldoa, Epcam, Bmp2, Sqstm1, Bak1, Cdkn2b, Dgat1, Grpel1, Sigmar1, Tap1, Spr, Lhx2, Abcb1a, Cebpg, Ppp1r2, Gls, Polg2, Ptprd, Eif5, Rxrb, Casp3
16	HALLMARK_P53_PATHWAY	0.00564972	0.0141243	-0.272597	-1.36207	0	198	Fuca1, Upp1, Cd82, Rack1, Ralgds, Abat, Mxd1, Cdkn1a, Klf4, Dcxr, Tnni1, Retsat, Rnf19b, Steap3, Triap1, Btg2, Sat1, Btg1, Tm4sf1, Prkab1, Hint1, Ifi30, H1f2, Casp1, Vdr, Tax1bp3, Bmp2, Dgka, Sfn, Bak1, S100a10, Iscu, Tob1, Cdkn2b, Eps8l2, Txnip, Vamp8, Rchy1, Rab40c, Cebpa, Tap1, Trafd1, Blcap, Socs1, Lrmp, Cgrrf1, Mapkapk3, Hras, Serpinb5, Coq8a, Kif13b, Gadd45a, Ei24, Foxo3, Osgin1, Ddb2, Nupr…
17	HALLMARK_GLYCOLYSIS	0.00561798	0.0141243	-0.276962	-1.37876	0	191	Abcb6, Egln3, Mpi, Tff3, Il13ra1, Pfkp, Cldn3, Gmppb, Elf3, Slc35a3, Ldha, B4galt4, Me2, Txn1, Gmppa, Gal3st1, Aldoa, Nt5e, Gfpt1, Ugp2, Pmm2, Dld, Pgk1, Gale, Capn5, Sdhc, B3gnt3, Pcx, Cth, Ak3, Ndufv3, Tpi1, Mdh1, Cog2, Isg20, Cited2, Kdelr3, Fbp2, Srd5a3, Pgm2, Akr1a1
18	HALLMARK_ESTROGEN_RESPONSE_LATE	0.00540541	0.0141243	-0.28032	-1.4038	0	196	Itpk1, Plaat3, Ppif, Ptger3, Slc16a1, Kcnk5, Mapk13, Tff3, Agr2, Impa2, Frk, Tjp3, Klf4, Dcxr, Sord, Mill2, Car2, Gjb3, Add3, Tst, Cyp4f14, Ugdh, Il17rb, Slc27a2, Cd9, Llgl2, Amfr, Gale, Sfn, Sult2b1, Slc22a5, Dhcr7, Krt19, Slc26a2, Cox6c, Tob1, Zfp36, Isg20, Lsr, Scnn1a, Slc9a3r1, Pkp3, Ovol2, Flnb, Rapgefl1, Npy1r, Aldh3b1, Chpt1, Bag1
19	HALLMARK_BILE_ACID_METABOLISM	0.0115385	0.0213675	-0.320309	-1.44872	2	103	Sult1b1, Dio1, Nr1h4, Nr3c2, Nr1i2, Hsd17b11, Retsat, Pex11a, Abcg8, Bcar3, Pex7, Pex16, Slc27a2, Prdx5, Mlycd, Abcd1, Slc22a18, Klf1, Sult2b1, Tfcp2l1, Slc35b2, Gstk1
20	HALLMARK_PEROXISOME	0.003861	0.0141243	-0.340562	-1.53614	0	101	Acot8, Hmgcl, Dio1, Ech1, Fabp6, Nr1i2, Hsd17b11, Retsat, Ehhadh, Nudt19, Pex11a, Abcc8, Slc27a2, Prdx5, Tspo, Hsd11b2, Mlycd, Abcd1, Bcl10, Sult2b1, Pex14, Slc35b2, Gstk1, Abcb1a, Pex2, Hao2, Aldh1a1, Hras, Siah1a, Ttr, Abcd3
21	HALLMARK_HEME_METABOLISM	0.00564972	0.0141243	-0.311716	-1.54144	0	185	Agpat4, Acp5, Abcb6, Map2k3, Selenbp1, Nudt4, Gde1, Slc6a8, Abcg2, Mkrn1, Adipor1, E2f2, Tmem9b, Mgst3, Btg2, Ncoa4, Pdzk1ip1, Fbxo9, Car2, Slc25a38, Atg4a, Dcaf11, Lrp10, Slc2a1, Bnip3l, Slc30a1, Klf1, Xk, Pcx, Khnyn, Ctse, Selenbp2, Slc66a2, Car1, Htatip2, Bpgm, Marchf2, Nr3c1, Atp6v0a1, Ccdc28a, Dcaf10, Slc30a10, Foxo3, Bsg, Slc11a2, Kat2b, Synj1, Mark3, Klf3, Isca1, Marchf8, Rnf19a, Ubac1, En…
22	HALLMARK_PROTEIN_SECRETION	0.00371747	0.0141243	-0.388201	-1.72847	0	95	Arfgap3, Tspan8, Rer1, Tom1l1, Vamp4, Cope, Ergic3, Vamp3, Tpd52, Stx12, Cog2, Snx2, Snap23, Rab5a, Tmed10, Napg, Atp1a1, Rab22a, Cd63, Tmed2, Rab2a, Arfip1, Atp6v1b1, Yipf6, Cln5, Arf1, Ap3s1, Gosr2, Bnip3, Clta, Copb1, Vps4b, Ykt6, Ap2m1, Rab9, Ctsc, Scamp1, Sod1, Tmx1, Arcn1, Ap2s1, Sh3gl2, Mon2, Napa, Rab14, Dnm1l, Copb2, Egfr
23	HALLMARK_ADIPOGENESIS	0.00564972	0.0141243	-0.414659	-2.07191	0	198	Esrra, Chchd10, Ccng2, Cox8a, Cmpk1, Ptger3, Ech1, Sdhb, Cyc1, Cox6a1, Sult1a1, Rmdn3, Cs, Itih5, Coq9, Suclg1, Retsat, Cox7b, Ifngr1, Dram2, Sqor, Mgst3, Slc5a6, Hadh, Pqlc3, Phldb1, Decr1, Uqcrc1, Acads, Tst, Cmbl, Pparg, Aldoa, Acadm, Dld, Sdhc, Aco2, Dhcr7, Itga7, Tob1, Dgat1, Echs1, Acadl, Pex14, Pgm1, Grpel1, Tank, Coq5, Uqcrq, Ndufs3, Mtarc2, Cd151, Uqcr10, Sowahc, Hibch, Atp5o, Slc25a10, …
24	HALLMARK_REACTIVE_OXYGEN_SPECIES_PATHWAY	0.00304878	0.0141243	-0.537847	-2.08093	0	49	Prdx6, Msra, Stk25, Pfkp, Hhex, Oxsr1, Srxn1, Txn1, Ndufs2, Ndufa6, Egln2, Mgst1, Pdlim1, Selenos, Nqo1, Ndufb4, Prnp, Prdx4, Sod1, Lamtor5, Junb, Mbp
25	HALLMARK_FATTY_ACID_METABOLISM	0.0044843	0.0141243	-0.454278	-2.19327	0	151	Acot8, Hmgcl, Prdx6, Maoa, Cbr1, Sdhd, Eno3, Ech1, Acsm3, Hsd17b11, Kmt5a, Grhpr, Suclg1, Cpt1a, Retsat, Idh3b, Ehhadh, Acadvl, Ldha, Car2, Hadh, Decr1, Acads, Aldoa, Adh1, Ugdh, Hadhb, Acadm, Mlycd, Dld, Sdhc, Psme1, Aco2, Acss1, Slc22a5, S100a10, Etfdh, Suclg2, Hpgd, Inmt, Mdh1, Echs1, Ube2l6, Acadl, Cbr3, Car4, Pts, Ncaph2, Hao2, Fh1, Hibch, Cyp4a10, Aldh1a1, Eci1, Acaa2, Idh3g, Ppara, Sucla2,…
26	HALLMARK_INTERFERON_GAMMA_RESPONSE	0.00552486	0.0141243	-0.46774	-2.33931	0	195	Casp7, Irf7, Upp1, Cfb, H2-Aa, Oasl1, H2-DMa, Ifit1bl1, Psmb10, Zbp1, Psmb9, Psmb8, Nmi, H2-Eb1, Cdkn1a, Ifih1, Cd74, Irf1, Pfkp, Gch1, Parp12, Psme2, Il18bp, Sp110, Batf2, Sppl2a, Sri, Btg1, Epsti1, Isg15, Cmpk2, Pla2g4a, Ifi30, Casp1, Ddx60, Tdrd7, Dhx58, Samd9l, Ogfr, Il7, Psme1, Ifi35, B2m, Rtp4, Plscr1, Herc6, Il15ra, Peli1, Myd88, Xaf1, Ciita, Ido1, Casp4, Pnp2, Trim25, Oas3, Txnip, Ube2l6,…
27	HALLMARK_INTERFERON_ALPHA_RESPONSE	0.0037594	0.0141243	-0.594278	-2.6351	0	93	Oas1g, Irf7, Tent5a, Oasl1, Psmb9, Psmb8, Nmi, Ifih1, Cd74, Irf1, Parp12, Psme2, Sp110, Batf2, Tmem140, Epsti1, Isg15, Cmpk2, Ifi30, Casp1, Uba7, Ddx60, Tdrd7, Dhx58, Samd9l, Ogfr, Il7, Psme1, Ifi35, B2m, Rtp4, Plscr1, Herc6, Mov10, Parp9, Trim25, Txnip, Ube2l6, Isg20, Tap1, Rnf31, Trafd1, Trim26, Irf2, Casp8, Ifit3, Rsad2, Adar, Mvb12a, Gbp2, Ifit2, Eif2ak2, Gbp3, Trim14, Cnp
28	HALLMARK_OXIDATIVE_PHOSPHORYLATION	0.00564972	0.0141243	-0.624757	-3.12169	0	198	Casp7, Slc25a20, Ndufb8, Uqcrc2, Cox8a, Sdhd, Cox7a2l, Cox4i1, Slc25a5, Ech1, Sdhb, Cyc1, Cox6a1, Cs, Atp5c1, Surf1, Suclg1, Cpt1a, Retsat, Ndufb5, Idh3b, Cox7b, Alas1, Acadvl, Ldha, Mgst3, Fdx1, Atp5l, Cox11, Atp5b, Etfa, Gpi1, Decr1, Uqcrc1, Maob, Afg3l2, Atp5a1, Mrps30, Hadhb, Ndufs2, Cox5a, Uqcrb, Acadm, Atp5g3, Ndufa6, Dld, Uqcrfs1, Sdhc, Atp5pb, Aco2, Ndufv1, Atp6v0b, Atp5d, Cox7a2, Mpc1, N…
